# Supplementary material for: Hexaaqua­dibromidoeuropium(III) bromide, [EuBr2(H2O)6]Br
Source: Acta Crystallogr Sect E Struct Rep Online. 2008 May 17;64(Pt 6):i35. doi: 10.1107/S1600536808014359 (PMC2961385; doi:10.1107/S1600536808014359)
Supplement: Supplementary file 1 [file e-64-00i35-sup1.cif]

##############################################################################
###                                                                        ###
###        Electronic paper (Acta Crystallographica Section E)             ###
###                                                                        ###
##############################################################################
#                                                                            #
# This CIF contains the data in a paper accepted for publication in Acta     #
# Crystallographica Section E. It conforms to the requirements of Notes      #
# for Authors for Section E, and has been peer reviewed under the auspices   #
# of the IUCr Commission on Journals.                                        #
#                                                                            #
# Full details of the Crystallographic Information File format               #
# are given in the paper "The Crystallographic Information File (CIF):       #
# a New Standard Archive File for Crystallography" by S. R. Hall, F. H.      #
# Allen and I. D. Brown [Acta Cryst. (1991), A47, 655-685].                  #
#                                                                            #
# The current version of the core CIF dictionary is obtainable from          #
# ftp://ftp.iucr.org/pub/cif_core.dic. The current version number is 2.4.    #
#                                                                            #
# Software is freely available for graphical display of the structure(s) in  #
# this CIF.  For information consult the CIF home page http://www.iucr.org/  #
# cif/home.html                                                              #
#                                                                            #
# This file may be used for bona fide research purposes within the           #
# scientific community so long as proper attribution is given to the journal # 
# article from which it was obtained.                                        #
#                                                                            #
##############################################################################
                                             
data_global
_audit_creation_method     'PLATON, SHELXL97, ENCIFER'
_journal_date_recd_electronic     2008-05-05
_journal_date_accepted     2008-05-13
_journal_name_full     'Acta Crystallographica, Section E'
_journal_year     2008
_journal_volume     64
_journal_issue      6
_journal_page_first     i35
_journal_page_last     i35
_journal_paper_category     QI
_journal_coeditor_code     MG2051
_publ_contact_author_name
;
Dr. Constantin Hoch
;
_publ_contact_author_address
;
Max-Planck-Institut f\"ur Festk\"orperforschung
Heisenbergstra\&se 1
D-70569 Stuttgart
Germany
;
_publ_contact_author_email     'c.hoch@fkf.mpg.de'
_publ_contact_author_fax     '+49-711-689-1091'
_publ_contact_author_phone     '+49-711-689-1673'
_publ_section_title
;
Hexaaquadibromidoeuropium(III) bromide, [EuBr~2~(H~2~O)~6~]Br
;
loop_
    _publ_author_name
    _publ_author_address
    'Constantin Hoch'
;
Max-Planck-Institut f\"ur Festk\"orperforschung,
Heisenbergstrasse 1,
D-70569 Stuttgart,
Germany
;
    'Arndt Simon'
;
Max-Planck-Institut f\"ur Festk\"orperforschung,
Heisenbergstrasse 1,
D-70569 Stuttgart,
Germany
;
data_I
_chemical_name_systematic
;
Hexaaquadibromidoeuropium(III) bromide
;
_chemical_name_common
;
Europium(III) bromide hexahydrate
;
_chemical_formula_moiety     'Br2 Eu H12 O6 +, Br -'
_chemical_formula_sum     'Br3 Eu H12 O6'
_chemical_formula_iupac     '[Eu Br2 (H2 O)6] Br'
_chemical_formula_weight     499.79
_chemical_melting_point     ?
_symmetry_cell_setting     monoclinic
_symmetry_space_group_name_H-M     'P 2/c'
_symmetry_space_group_name_Hall     '-P 2yc'
loop_
    _symmetry_equiv_pos_site_id
    _symmetry_equiv_pos_as_xyz
    1 x,y,z
    2 -x,y,1/2-z
    3 -x,-y,-z
    4 x,-y,1/2+z
_cell_length_a     8.1672(7)
_cell_length_b     6.7538(4)
_cell_length_c     12.5451(10)
_cell_angle_alpha     90.00
_cell_angle_beta     127.077(5)
_cell_angle_gamma     90.00
_cell_volume     552.08(8)
_cell_formula_units_Z     2
_cell_measurement_reflns_used     10367
_cell_measurement_theta_min     3.02
_cell_measurement_theta_max     32.13
_cell_measurement_temperature     293(2)
_exptl_crystal_description     'irregular polyhedron'
_exptl_crystal_colour     'clear colourless'
_exptl_crystal_size_max     0.25
_exptl_crystal_size_mid     0.24
_exptl_crystal_size_min     0.18
_exptl_crystal_density_diffrn     3.006
_exptl_crystal_density_meas     ?
_exptl_crystal_density_method     'not measured'
_exptl_crystal_F_000     456
_exptl_absorpt_coefficient_mu     16.520
_exptl_absorpt_correction_type     'numerical'
_exptl_absorpt_process_details
;
[X-RED (Stoe & Cie, 2001) and X-SHAPE (Stoe & Cie, 1999)]
;
_exptl_absorpt_correction_T_min     0.0654
_exptl_absorpt_correction_T_max     0.1547
_exptl_special_details
;
The title compoud is a commercially available chemical (Alfa Aesar) and was
recrystallized under argon from degassed aqueous HBr solution. A suitable
single-crystal was sealed with mother liquor in a thin-walled glass capillary.
;
_diffrn_ambient_temperature     293(2)
_diffrn_radiation_type     MoK\a
_diffrn_radiation_wavelength     0.71073
_diffrn_radiation_source     'fine-focus sealed tube'
_diffrn_radiation_monochromator     graphite
_diffrn_measurement_device_type     'Stoe IPDSII'
_diffrn_measurement_method
;
\w scans (in two runs with \f~1~ = 0\% and \f~2~ = 90\%)
;
_diffrn_detector_area_resol_mean     ?
_diffrn_reflns_number     10921
_diffrn_reflns_av_R_equivalents     0.0666
_diffrn_reflns_av_sigmaI/netI     0.0367
_diffrn_reflns_theta_min     3.02
_diffrn_reflns_theta_max     30.00
_diffrn_reflns_theta_full     30.00
_diffrn_measured_fraction_theta_max     1.000
_diffrn_measured_fraction_theta_full     1.000
_diffrn_reflns_limit_h_min     -11
_diffrn_reflns_limit_h_max     11
_diffrn_reflns_limit_k_min     -9
_diffrn_reflns_limit_k_max     9
_diffrn_reflns_limit_l_min     -17
_diffrn_reflns_limit_l_max     17
_diffrn_standards_number     ?
_diffrn_standards_interval_count     ?
_diffrn_standards_interval_time     ?
_diffrn_standards_decay_%     ?
_refine_special_details
;
Refinement of <i>F</i>^2^ against ALL reflections. The weighted <i>R</i>-factor
<i>wR</i> and goodness of fit <i>S</i> are based on <i>F</i>^2^, conventional
<i>R</i>-factors <i>R</i> are based on <i>F</i>, with <i>F</i> set to zero for
negative <i>F</i>^2^. The threshold expression of <i>F</i>^2^ >
\s(<i>F</i>^2^) is used only for calculating <i>R</i>-factors(gt) <i>etc</i>.
and is not relevant to the choice of reflections for refinement.
<i>R</i>-factors based on <i>F</i>^2^ are statistically about twice as large
as those based on <i>F</i>, and <i>R</i>- factors based on ALL data will be
even larger.
;
_reflns_number_total     1613
_reflns_number_gt     1397
_reflns_threshold_expression     I>2s(I)
_refine_ls_structure_factor_coef     Fsqd
_refine_ls_matrix_type     full
_refine_ls_R_factor_all     0.0378
_refine_ls_R_factor_gt     0.0281
_refine_ls_wR_factor_gt     0.0471
_refine_ls_wR_factor_ref     0.0488
_refine_ls_goodness_of_fit_ref     1.111
_refine_ls_restrained_S_all     1.111
_refine_ls_number_reflns     1613
_refine_ls_number_parameters     72
_refine_ls_number_restraints     0
_refine_ls_hydrogen_treatment     refall
_refine_ls_weighting_scheme     calc
_refine_ls_weighting_details
                 'calc w=1/[\s^2^(Fo^2^)+(0.0169P)^2^] where P=(Fo^2^+2Fc^2^)/3'
_atom_sites_solution_hydrogens     difmap
_atom_sites_solution_primary     direct
_atom_sites_solution_secondary     difmap
_refine_ls_shift/su_max     0.000
_refine_ls_shift/su_mean     0.000
_refine_diff_density_max     1.140
_refine_diff_density_min     -1.103
_refine_ls_extinction_method     'SHELXL97 (Sheldrick, 2008)'
_refine_ls_extinction_coef     0.0409(10)
_refine_ls_extinction_expression
                                  'Fc^*^=kFc[1+0.001xFc^2^\l^3^/sin(2\q)]^-1/4^'
loop_
    _atom_type_symbol
    _atom_type_description
    _atom_type_scat_dispersion_real
    _atom_type_scat_dispersion_imag
    _atom_type_scat_source
    'Eu' 'Eu' -0.1578 3.6682
                         'International Tables Vol C Tables 4.2.6.8 and 6.1.1.4'
    'Br' 'Br' -0.2901 2.4595
                         'International Tables Vol C Tables 4.2.6.8 and 6.1.1.4'
    'O' 'O' 0.0106 0.0060
                         'International Tables Vol C Tables 4.2.6.8 and 6.1.1.4'
    'H' 'H' 0.0000 0.0000
                         'International Tables Vol C Tables 4.2.6.8 and 6.1.1.4'
_computing_data_collection     'X-AREA (Stoe & Cie, 2006)'
_computing_cell_refinement     'X-AREA (Stoe & Cie, 2006)'
_computing_data_reduction     'X-AREA (Stoe & Cie, 2006)'
_computing_structure_solution     'SHELXS97 (Sheldrick, 2008)'
_computing_structure_refinement     'SHELXL97 (Sheldrick, 2008)'
_computing_molecular_graphics     'DRAWXTL (Finger <i>et al.</i>,  2007)'
_computing_publication_material     'PLATON (Spek, 2003)'
loop_
    _atom_site_type_symbol
    _atom_site_label
    _atom_site_fract_x
    _atom_site_fract_y
    _atom_site_fract_z
    _atom_site_U_iso_or_equiv
    _atom_site_thermal_displace_type
    _atom_site_calc_flag
    _atom_site_refinement_flags
    _atom_site_occupancy
    Eu Eu1 0.50000 0.16454(4) 0.25000 0.01700(10)
                                                Uani . . 1.000
    Br Br1 0.70613(6) -0.15845(7) 0.44669(4) 0.02950(10)
                                                       Uani . . 1.000
    Br Br2 0.00000 0.63151(9) 0.25000 0.0318(2) Uani . . 1.000
    O O1 0.1772(5) 0.3097(5) 0.0676(3) 0.0320(7) Uani . . 1.000
    O O2 0.2413(5) 0.0620(5) 0.2757(4) 0.0313(7) Uani . . 1.000
    O O3 0.4434(5) 0.4262(5) 0.3524(4) 0.0335(7) Uani . . 1.000
    H H11 0.148(11) 0.336(10) -0.006(4) 0.06(2) Uiso . . 1.000
    H H12 0.072(9) 0.258(14) 0.050(10) 0.10(3) Uiso . . 1.000
    H H21 0.253(12) 0.098(11) 0.342(5) 0.07(2) Uiso . . 1.000
    H H22 0.183(11) -0.046(6) 0.253(9) 0.09(3) Uiso . . 1.000
    H H31 0.518(10) 0.526(7) 0.376(8) 0.08(2) Uiso . . 1.000
    H H32 0.321(5) 0.456(12) 0.315(8) 0.09(3) Uiso . . 1.000
loop_
    _atom_site_aniso_label
    _atom_site_aniso_U_11
    _atom_site_aniso_U_22
    _atom_site_aniso_U_33
    _atom_site_aniso_U_12
    _atom_site_aniso_U_13
    _atom_site_aniso_U_23
    Eu1 0.01680(10)
                  0.01800(10)
                            0.01720(10)
                                      0.000 0.01090(10)
                                                      0.000
    Br1 0.0295(2) 0.0293(2) 0.0266(3) 0.0027(2) 0.0152(2) 0.0066(2)
    Br2 0.0294(3) 0.0360(3) 0.0327(4) 0.000 0.0202(3) 0.000
    O1 0.0233(13) 0.0385(17) 0.0256(18) 0.0036(12) 0.0102(13) 0.0084(14)
    O2 0.0316(15) 0.0367(17) 0.0355(19) -0.0076(13) 0.0254(15) -0.0055(14)
    O3 0.0308(15) 0.0302(15) 0.042(2)   -0.0035(13) 0.0229(16) -0.0106(14)
_geom_special_details
;
All e.s.d.'s (except the e.s.d. in the dihedral angle between two l.s. planes)
are estimated using the full covariance matrix. The cell e.s.d.'s are taken
into account individually in the estimation of e.s.d.'s in distances, angles
and torsion angles; correlations between e.s.d.'s in cell parameters are only
used when they are defined by crystal symmetry. An approximate (isotropic)
treatment of cell e.s.d.'s is used for estimating e.s.d.'s involving l.s.
planes.
;
loop_
    _geom_bond_atom_site_label_1
    _geom_bond_atom_site_label_2
    _geom_bond_site_symmetry_1
    _geom_bond_site_symmetry_2
    _geom_bond_distance
    _geom_bond_publ_flag
    Eu1 Br1 . . 2.9449(5) yes
    Eu1 Br1 . 2_655 2.9449(5) yes
    Eu1 O1 . . 2.424(3) yes
    Eu1 O1 . 2_655 2.424(3) yes
    Eu1 O2 . . 2.422(3) yes
    Eu1 O2 . 2_655 2.422(3) yes
    Eu1 O3 . . 2.388(3) yes
    Eu1 O3 . 2_655 2.388(3) yes
    O1 H11 . . 0.82(2) yes
    O1 H12 . . 0.83(2) yes
    O2 H21 . . 0.82(2) yes
    O2 H22 . . 0.82(2) yes
    O3 H31 . . 0.83(2) yes
    O3 H32 . . 0.83(2) yes
loop_
    _geom_angle_atom_site_label_1
    _geom_angle_atom_site_label_2
    _geom_angle_atom_site_label_3
    _geom_angle_site_symmetry_1
    _geom_angle_site_symmetry_2
    _geom_angle_site_symmetry_3
    _geom_angle
    _geom_angle_publ_flag
    Br1 Eu1 O1 . . . 146.89(8) yes
    Br1 Eu1 O1 2_655 . 2_655 146.89(8) yes
    Br1 Eu1 O1 . . 2_655 76.21(9) yes
    Br1 Eu1 O1 2_655 . . 76.21(9) yes
    Br1 Eu1 O2 . . . 77.33(8) yes
    Br1 Eu1 O2 2_655 . 2_655 77.33(8) yes
    Br1 Eu1 O2 . . 2_655 78.22(8) yes
    Br1 Eu1 O2 2_655 . . 78.22(8) yes
    Br1 Eu1 O3 . . . 107.21(9) yes
    Br1 Eu1 O3 2_655 . 2_655 107.21(9) yes
    Br1 Eu1 O3 . . 2_655 143.18(8) yes
    Br1 Eu1 O3 2_655 . . 143.18(8) yes
    Br1 Eu1 Br1 . . 2_655 84.41(2) yes
    O1 Eu1 O1 . . 2_655 132.3(2) yes
    O2 Eu1 O2 . . 2_655 146.8(2) yes
    O3 Eu1 O3 . . 2_655 84.5(2) yes
    O1 Eu1 O2 . . . 72.60(10)
                            yes
    O1 Eu1 O2 2_655 . 2_655 72.60(10)
                                    yes
    O1 Eu1 O2 . . 2_655 122.00(10)
                                 yes
    O1 Eu1 O2 2_655 . . 122.00(10)
                                 yes
    O1 Eu1 O3 . . . 75.80(10)
                            yes
    O1 Eu1 O3 2_655 . 2_655 75.80(10)
                                    yes
    O1 Eu1 O3 . . 2_655 69.30(10)
                                yes
    O1 Eu1 O3 2_655 . . 69.30(10)
                                yes
    O2 Eu1 O3 . . . 70.90(10)
                            yes
    O2 Eu1 O3 2_655 . 2_655 70.90(10)
                                    yes
    O2 Eu1 O3 . . 2_655 138.60(10)
                                 yes
    O2 Eu1 O3 2_655 . . 138.60(10)
                                 yes
    H11 O1 H12 . . . 104(8) yes
    H21 O2 H22 . . . 107(8) yes
    H31 O3 H32 . . . 112(8) yes
loop_
    _geom_hbond_atom_site_label_D
    _geom_hbond_atom_site_label_H
    _geom_hbond_atom_site_label_A
    _geom_hbond_site_symmetry_A
    _geom_hbond_distance_DH
    _geom_hbond_distance_HA
    _geom_hbond_distance_DA
    _geom_hbond_angle_DHA
    _geom_hbond_publ_flag
    O1 H11 Br2 3_565 0.83(2) 2.53(8) 3.343(4) 168(6) yes
    O1 H12 Br1 4_454 0.83(2) 2.52(13) 3.333(4) 165(6) yes
    O2 H21 Br1 3_656 0.82(2) 2.49(10) 3.307(4) 172(6) yes
    O2 H22 Br2 1_545 0.83(2) 2.63(11) 3.417(4) 161(6) yes
    O3 H31 Br1 1_565 0.83(2) 2.46(8) 3.288(4) 173(6) yes
    O3 H32 Br2 . 0.83(2) 2.52(11) 3.328(5) 163(6) yes
