# Supplementary material for: Hexaaqua­dibromidoeuropium(III) bromide, [EuBr2(H2O)6]Br
Source: Acta Crystallogr Sect E Struct Rep Online. 2008 May 17;64(Pt 6):i35. doi: 10.1107/S1600536808014359 (PMC2961385; doi:10.1107/S1600536808014359)
Supplement: Supplementary file 2 [file e-64-00i35-Isup2.hkl]

# 
# h,k,l, Fc-squared, Fo-squared, sigma(Fo-squared) and status flag 
# 
data_I
_shelx_title '[EuBr2(H2O)6]Br' 
_shelx_refln_list_code          4 
_shelx_F_calc_maximum      243.99 
_exptl_crystal_F_000       456.00 
_reflns_d_resolution_high  0.7108 
 
loop_ 
 _symmetry_equiv_pos_as_xyz 
 'x, y, z' 
 '-x, y, -z+1/2' 
 '-x, -y, -z' 
 'x, -y, z-1/2' 
 
_cell_length_a     8.1672 
_cell_length_b     6.7538 
_cell_length_c    12.5451 
_cell_angle_alpha  90.000 
_cell_angle_beta  127.077 
_cell_angle_gamma  90.000 
 
_shelx_F_squared_multiplier     1.000 
 
loop_ 
 _refln_index_h 
 _refln_index_k 
 _refln_index_l 
 _refln_F_squared_calc 
 _refln_F_squared_meas 
 _refln_F_squared_sigma 
 _refln_observed_status 
   1   0   0    10127.12     9213.17    130.52 o 
   2   0   0     1918.42     1768.62     65.24 o 
   3   0   0      123.74      146.74     47.44 o 
   4   0   0    26184.06    26408.81    110.02 o 
   5   0   0     7096.69     7071.33     96.83 o 
   6   0   0     6399.20     6282.42    104.69 o 
   7   0   0       58.93      104.00     62.63 o 
   8   0   0      965.63     1126.52     68.34 o 
   9   0   0      958.36      991.68     71.30 o 
   0   1   0     5704.12     5812.25    118.88 o 
   1   1   0     8863.46     8890.18    114.13 o 
   2   1   0     4725.97     4518.43     49.93 o 
   3   1   0      918.19      834.55     36.07 o 
   4   1   0     1953.24     1892.44     38.33 o 
   5   1   0     7415.67     7325.51    108.07 o 
   6   1   0       80.45       98.30     35.12 o 
   7   1   0      448.85      470.09     35.43 o 
   8   1   0       73.65       62.52     40.54 o 
   9   1   0      763.52      833.99     47.74 o 
   0   2   0     7077.96     7184.90     83.03 o 
   1   2   0     1104.69     1087.24     39.04 o 
   2   2   0      198.60      219.87     37.01 o 
   3   2   0      271.06      271.92     33.96 o 
   4   2   0     1423.79     1381.14     37.06 o 
   5   2   0     2239.60     2156.40     50.69 o 
   6   2   0     1502.03     1521.46     36.55 o 
   7   2   0       61.52       95.50     37.41 o 
   8   2   0       78.41       68.30     39.11 o 
   0   3   0    17183.27    18345.72    172.20 o 
   1   3   0    26928.98    27964.12    539.43 o 
   2   3   0       12.55       19.23     35.94 o 
   3   3   0     1632.04     1582.16     42.51 o 
   4   3   0     4795.89     4688.71    125.60 o 
   5   3   0    16658.83    17095.88    392.08 o 
   6   3   0     1123.85     1074.44     38.17 o 
   7   3   0      558.44      541.68     41.32 o 
   8   3   0      157.30      195.95     41.35 o 
   0   4   0    18025.48    19357.94    256.49 o 
   1   4   0      562.19      647.72     39.81 o 
   2   4   0     1219.19     1214.09     37.98 o 
   3   4   0      419.21      392.57     35.11 o 
   4   4   0     5648.59     5357.04    144.63 o 
   5   4   0     1223.39     1119.01     41.71 o 
   6   4   0     1581.02     1614.69     60.77 o 
   7   4   0       76.77      122.15     38.10 o 
   8   4   0      328.08      354.87     45.08 o 
   0   5   0     3163.61     3170.99     81.90 o 
   1   5   0      806.40      846.10     35.91 o 
   2   5   0     1745.25     1638.15     36.36 o 
   3   5   0       11.41       64.46     35.33 o 
   4   5   0     1416.16     1332.38     47.95 o 
   5   5   0      583.30      591.07     41.32 o 
   6   5   0      566.72      572.50     40.91 o 
   7   5   0        4.93       27.71     43.75 o 
   0   6   0    10402.83    11011.67    227.86 o 
   1   6   0     3129.86     3141.55     80.74 o 
   2   6   0      338.39      359.37     35.69 o 
   3   6   0      228.12      193.61     35.24 o 
   4   6   0     3447.36     3446.63    101.30 o 
   5   6   0     3960.41     3922.16    102.28 o 
   6   6   0     1845.95     1791.80     70.23 o 
   7   6   0      132.67      110.93     44.53 o 
   0   7   0     1995.82     2188.54     54.30 o 
   1   7   0     2689.47     2739.73     64.64 o 
   2   7   0       36.75       87.23     35.89 o 
   3   7   0      443.79      478.52     38.45 o 
   4   7   0      363.54      381.87     38.21 o 
   5   7   0     1964.60     1830.22     56.96 o 
   6   7   0      124.11      189.58     45.25 o 
   0   8   0      248.42      290.85     58.45 o 
   1   8   0      827.35      828.34     35.38 o 
   2   8   0        0.04       46.10     37.32 o 
   3   8   0      564.23      560.60     39.51 o 
   4   8   0       32.17       61.31     44.16 o 
   0   9   0     2731.29     2600.96    102.39 o 
   1   9   0      946.27      989.88     39.41 o 
   2   9   0      234.50      195.06     40.63 o 
  -9   1   1     1817.07     1819.78     51.91 o 
  -8   1   1     1795.71     1860.64     48.83 o 
  -7   1   1     3388.71     3478.98     49.82 o 
  -6   1   1      201.94      234.13     34.19 o 
  -5   1   1     1844.49     1720.15     35.43 o 
  -4   1   1     9945.84     9590.39    124.76 o 
  -3   1   1    37911.09    38103.81    587.97 o 
  -2   1   1       18.69       74.66     39.00 o 
  -1   1   1     3978.34     3658.80     91.39 o 
   0   1   1     2708.91     2493.93     74.76 o 
   1   1   1    41163.62    41329.04    511.38 o 
   2   1   1    15828.06    15384.00    192.64 o 
   3   1   1     7811.58     7595.59     86.68 o 
   4   1   1      476.72      473.10     36.40 o 
   5   1   1     4595.23     4631.49     43.61 o 
   6   1   1     3850.77     3935.11     72.16 o 
   7   1   1     3538.40     3595.63     81.23 o 
   8   1   1      115.95      173.53     42.66 o 
  -9   2   1      751.68      736.60     43.80 o 
  -8   2   1     5876.17     5959.06     79.90 o 
  -7   2   1      606.41      647.34     37.50 o 
  -6   2   1     1006.84     1004.22     35.03 o 
  -5   2   1       83.17      130.49     32.80 o 
  -4   2   1    24487.43    25406.92    387.66 o 
  -3   2   1    11837.39    11790.08    184.43 o 
  -2   2   1    13312.29    13158.26    214.98 o 
  -1   2   1     7912.56     8176.46    109.40 o 
   0   2   1    11941.97    12153.88     90.28 o 
   1   2   1    13798.84    13333.40    274.21 o 
   2   2   1    24319.17    24484.77    604.60 o 
   3   2   1      115.24      125.56     33.92 o 
   4   2   1     1749.61     1654.11     40.68 o 
   5   2   1      248.20      257.53     36.82 o 
   6   2   1     7622.82     7661.62    127.42 o 
   7   2   1     1697.88     1677.25     43.14 o 
   8   2   1      877.92      880.09     45.41 o 
  -9   3   1       19.48        1.57     42.30 o 
  -8   3   1        2.20       86.50     38.58 o 
  -7   3   1       88.26      159.90     37.83 o 
  -6   3   1      709.31      689.00     34.63 o 
  -5   3   1       60.47       80.81     32.61 o 
  -4   3   1       92.41       96.95     34.77 o 
  -3   3   1     1328.45     1286.02     33.93 o 
  -2   3   1      908.63      928.52     33.90 o 
  -1   3   1      308.26      335.60     37.68 o 
   0   3   1        7.06       17.17     35.07 o 
   1   3   1     4624.09     4622.66     95.87 o 
   2   3   1      235.76      230.49     39.69 o 
   3   3   1      557.81      571.77     36.38 o 
   4   3   1       46.95       58.77     34.59 o 
   5   3   1      303.58      356.41     36.61 o 
   6   3   1       55.21       97.02     36.08 o 
   7   3   1      148.64      168.09     38.53 o 
   8   3   1       49.58      111.73     44.77 o 
  -8   4   1     1758.73     1719.72     48.93 o 
  -7   4   1      433.93      492.84     39.76 o 
  -6   4   1      220.25      195.55     37.38 o 
  -5   4   1      854.04      832.97     35.11 o 
  -4   4   1     4728.03     4552.25    155.00 o 
  -3   4   1     7790.33     7656.94    166.93 o 
  -2   4   1     6629.55     6528.18    154.35 o 
  -1   4   1       21.27       51.92     32.93 o 
   0   4   1     2116.19     2128.25     38.27 o 
   1   4   1    15452.08    15791.59    300.83 o 
   2   4   1    14006.38    14171.62    284.86 o 
   3   4   1     1276.66     1244.57     52.01 o 
   4   4   1      354.80      340.75     36.77 o 
   5   4   1     1035.40     1010.51     37.90 o 
   6   4   1     3309.48     3233.98     72.99 o 
   7   4   1     1626.03     1586.38     42.56 o 
  -8   5   1     1235.38     1281.32     43.66 o 
  -7   5   1     1833.42     1736.89     65.40 o 
  -6   5   1        6.54        0.00     38.76 o 
  -5   5   1     1758.99     1684.19     53.19 o 
  -4   5   1     3584.98     3510.79    104.85 o 
  -3   5   1    14213.95    14662.60    412.56 o 
  -2   5   1      696.30      722.36     35.72 o 
  -1   5   1      588.18      591.87     34.69 o 
   0   5   1       18.50       76.50     32.31 o 
   1   5   1    14150.19    14591.58    361.51 o 
   2   5   1     5726.67     5721.57    110.34 o 
   3   5   1     2187.84     2162.53     56.67 o 
   4   5   1      353.35      375.40     39.55 o 
   5   5   1     2124.58     2027.79     47.94 o 
   6   5   1     2442.88     2333.24     84.42 o 
   7   5   1     2141.32     2008.25     52.57 o 
  -7   6   1       22.57       67.14     41.73 o 
  -6   6   1       65.93      131.35     37.49 o 
  -5   6   1      382.30      383.21     38.02 o 
  -4   6   1      648.17      674.59     36.50 o 
  -3   6   1        9.47       37.47     34.52 o 
  -2   6   1      478.41      503.81     35.49 o 
  -1   6   1      729.62      687.80     37.57 o 
   0   6   1      475.95      524.33     34.97 o 
   1   6   1       37.88       82.38     35.10 o 
   2   6   1     1544.93     1568.60     37.43 o 
   3   6   1      268.78      298.17     36.82 o 
   4   6   1       10.12       24.18     40.05 o 
   5   6   1       41.92       73.05     39.65 o 
   6   6   1      445.54      444.80     42.90 o 
  -6   7   1      244.98      227.55     42.11 o 
  -5   7   1      209.03      218.02     37.43 o 
  -4   7   1     2940.09     2891.90     89.62 o 
  -3   7   1     2113.11     2187.31     80.13 o 
  -2   7   1     1151.78     1153.43     37.74 o 
  -1   7   1       61.69      115.51     38.37 o 
   0   7   1     1563.73     1629.95     40.36 o 
   1   7   1     1942.00     2003.96     47.89 o 
   2   7   1     3456.38     3443.59     77.58 o 
   3   7   1      430.76      482.69     39.64 o 
   4   7   1      254.04      199.53     38.07 o 
   5   7   1      316.99      319.21     43.67 o 
  -5   8   1      190.74      272.36     42.49 o 
  -4   8   1     2181.33     2186.08     82.10 o 
  -3   8   1     2455.20     2342.88     77.00 o 
  -2   8   1      977.95      937.44     40.37 o 
  -1   8   1       17.85       34.25     37.34 o 
   0   8   1      932.66      978.09     36.07 o 
   1   8   1     2899.05     2798.54     62.06 o 
   2   8   1     3212.44     3168.23     81.31 o 
   3   8   1      343.13      343.75     40.03 o 
   4   8   1      123.67      145.59     43.08 o 
  -3   9   1      275.89      273.99     40.39 o 
  -2   9   1       12.17       69.92     41.72 o 
  -1   9   1        0.05       14.33     43.05 o 
   0   9   1       85.29       69.78     39.55 o 
   1   9   1      341.73      390.72     42.21 o 
   2   9   1        0.16       72.92     42.08 o 
  -9   0   2       29.35       82.72     56.02 o 
  -8   0   2     3623.15     3642.61     72.26 o 
  -7   0   2     5584.21     5786.72    158.85 o 
  -6   0   2     9985.78     9878.30    113.33 o 
  -5   0   2      556.76      532.03     50.72 o 
  -4   0   2     4867.33     4769.59    133.93 o 
  -3   0   2     2045.01     2259.91     59.23 o 
  -2   0   2    59531.48    62139.79   1991.74 o 
  -1   0   2    13986.74    13003.40    361.61 o 
   0   0   2     9191.70     8278.25    147.48 o 
   1   0   2      569.55      649.31     64.23 o 
   2   0   2    34830.34    33344.85    451.72 o 
   3   0   2    14553.03    14499.50    156.69 o 
   4   0   2    14956.38    15617.56    296.56 o 
   5   0   2       12.28       69.28     51.81 o 
   6   0   2     1270.31     1318.62     58.97 o 
   7   0   2     1387.59     1491.93     71.03 o 
   8   0   2     4122.69     4077.00    116.52 o 
  -9   1   2      185.18      200.30     43.85 o 
  -8   1   2      199.09      219.34     36.58 o 
  -7   1   2     4603.27     4667.53     45.96 o 
  -6   1   2     1076.27     1090.20     33.94 o 
  -5   1   2     1587.62     1537.55     34.27 o 
  -4   1   2       56.05       63.06     34.06 o 
  -3   1   2    15432.60    16305.95    241.43 o 
  -2   1   2     4530.66     4427.30     51.32 o 
  -1   1   2    10827.20    10244.22    174.32 o 
   0   1   2       96.93      129.07     55.44 o 
   1   1   2     1367.54     1302.57     49.19 o 
   2   1   2        8.83       37.29     36.21 o 
   3   1   2     9335.76     9135.16    112.88 o 
   4   1   2      489.72      495.81     40.12 o 
   5   1   2      184.63      179.44     38.26 o 
   6   1   2       56.14      278.76     41.84 o 
   7   1   2     1319.25     1421.77     42.28 o 
   8   1   2      406.46      497.51     45.50 o 
  -9   2   2       36.09       84.66     39.37 o 
  -8   2   2      420.61      447.90     35.00 o 
  -7   2   2     1656.65     1681.03     36.31 o 
  -6   2   2     1963.78     1953.86     35.00 o 
  -5   2   2      515.82      520.07     34.77 o 
  -4   2   2      415.63      415.21     34.01 o 
  -3   2   2     1319.88     1380.79     35.39 o 
  -2   2   2    12077.11    12070.00    250.46 o 
  -1   2   2     8111.70     7910.54     94.48 o 
   0   2   2      244.03      270.65     40.94 o 
   1   2   2       57.60       94.33     38.87 o 
   2   2   2     4625.91     4503.02    102.61 o 
   3   2   2     2664.81     2593.52     61.37 o 
   4   2   2      675.46      671.88     34.93 o 
   5   2   2       84.50      123.96     40.53 o 
   6   2   2      131.92      210.64     46.08 o 
   7   2   2      338.28      462.24     42.50 o 
   8   2   2      522.40      591.36     45.59 o 
  -9   3   2      549.69      535.97     41.96 o 
  -8   3   2      603.89      608.57     40.55 o 
  -7   3   2     7874.15     7841.46    135.10 o 
  -6   3   2     4577.07     4549.15     92.92 o 
  -5   3   2     2455.06     2323.33     53.02 o 
  -4   3   2      816.07      808.28     36.38 o 
  -3   3   2    17045.35    17537.65    429.38 o 
  -2   3   2    21609.69    22743.86    506.24 o 
  -1   3   2    21896.66    23135.57    218.41 o 
   0   3   2       63.07       83.95     42.51 o 
   1   3   2     2994.03     2905.60     52.01 o 
   2   3   2     4696.89     4628.54    122.70 o 
   3   3   2    25387.29    26184.87    595.88 o 
   4   3   2     2647.49     2566.68     75.80 o 
   5   3   2      549.48      570.26     41.24 o 
   6   3   2      110.11      136.05     38.75 o 
   7   3   2     3191.13     3194.90     72.93 o 
  -9   4   2       21.06       40.76     44.60 o 
  -8   4   2      807.04      782.63     39.92 o 
  -7   4   2      689.54      683.98     35.69 o 
  -6   4   2     3643.78     3646.76     92.37 o 
  -5   4   2      242.12      278.89     34.42 o 
  -4   4   2      615.15      613.91     33.89 o 
  -3   4   2      161.85      212.59     32.37 o 
  -2   4   2    15171.41    15683.10    416.63 o 
  -1   4   2      541.67      552.64     34.78 o 
   0   4   2     1455.46     1454.77     42.29 o 
   1   4   2      801.21      794.64     36.99 o 
   2   4   2     6946.43     6838.65    101.62 o 
   3   4   2     2178.15     2086.62     63.94 o 
   4   4   2     2921.57     2831.96     95.61 o 
   5   4   2      192.04      253.60     37.62 o 
   6   4   2      526.52      515.51     40.82 o 
   7   4   2      284.64      397.53     45.55 o 
  -8   5   2      333.40      386.22     46.48 o 
  -7   5   2      117.96      184.19     42.51 o 
  -6   5   2     1101.81     1122.82     41.57 o 
  -5   5   2        3.53       28.67     33.01 o 
  -4   5   2      222.04      184.51     34.61 o 
  -3   5   2      214.86      229.12     35.19 o 
  -2   5   2     3642.88     3683.74     72.06 o 
  -1   5   2      201.45      291.19     35.42 o 
   0   5   2     1352.68     1325.03     38.22 o 
   1   5   2       18.46       44.85     36.17 o 
   2   5   2     1596.42     1670.05     54.67 o 
   3   5   2      905.18      975.63     43.91 o 
   4   5   2     1460.29     1465.42     41.07 o 
   5   5   2       12.31      105.35     46.37 o 
   6   5   2      313.71      355.60     46.32 o 
  -7   6   2     2584.24     2451.21     49.07 o 
  -6   6   2     3232.72     3117.84     81.82 o 
  -5   6   2      590.83      603.40     38.09 o 
  -4   6   2      514.03      498.38     35.35 o 
  -3   6   2     2687.74     2717.33     88.26 o 
  -2   6   2    11803.40    12472.60    365.13 o 
  -1   6   2     5420.54     5512.85    105.91 o 
   0   6   2      282.65      333.08     35.61 o 
   1   6   2       42.36       61.58     34.17 o 
   2   6   2     4647.62     4713.35    105.10 o 
   3   6   2     4894.51     4955.07    134.24 o 
   4   6   2     1785.79     1674.04     39.60 o 
   5   6   2      120.13      117.91     42.46 o 
   6   6   2      312.93      283.04     49.44 o 
  -6   7   2      318.83      330.34     43.75 o 
  -5   7   2      280.50      259.79     38.51 o 
  -4   7   2      194.05      221.35     37.14 o 
  -3   7   2     1283.15     1369.93     37.24 o 
  -2   7   2     1678.72     1688.19     46.52 o 
  -1   7   2     2891.56     3013.33     64.26 o 
   0   7   2      209.80      221.63     34.84 o 
   1   7   2      349.23      354.87     35.80 o 
   2   7   2      883.57      903.61     40.57 o 
   3   7   2     3128.15     3046.64     79.37 o 
   4   7   2      157.15      195.01     43.13 o 
   5   7   2      168.90      193.49     43.01 o 
  -5   8   2      218.96      212.87     42.36 o 
  -4   8   2       16.63       76.64     40.27 o 
  -3   8   2      485.81      493.59     37.02 o 
  -2   8   2        9.20       44.41     35.96 o 
  -1   8   2      884.83      888.58     43.07 o 
   0   8   2       22.88       68.79     36.59 o 
   1   8   2      505.10      467.55     38.54 o 
   2   8   2       26.72       38.37     41.57 o 
   3   8   2      569.31      612.44     43.03 o 
   4   8   2       92.52      132.58     45.89 o 
  -3   9   2      872.12      912.64     40.56 o 
  -2   9   2     2384.32     2346.21     90.25 o 
  -1   9   2     1078.99     1112.12     44.04 o 
   0   9   2      417.97      432.45     45.86 o 
   1   9   2      126.21      125.16     42.46 o 
 -10   1   3     1058.44     1140.83     42.44 o 
  -9   1   3     1659.86     1757.59     52.59 o 
  -8   1   3       25.83       91.98     35.62 o 
  -7   1   3     1716.01     1628.87     33.75 o 
  -6   1   3     2717.77     2619.50     60.99 o 
  -5   1   3    22281.33    23156.77    340.43 o 
  -4   1   3     1167.43     1052.19     36.95 o 
  -3   1   3      342.13      282.10     36.59 o 
  -2   1   3      137.37       95.52     39.06 o 
  -1   1   3    38751.01    36751.10    347.92 o 
   0   1   3    11870.72    11210.59    166.59 o 
   1   1   3    12641.83    12317.76    157.69 o 
   2   1   3      685.49      676.49     40.55 o 
   3   1   3     3757.02     3693.80     43.69 o 
   4   1   3     6561.05     6614.05     72.35 o 
   5   1   3     8032.66     8412.45    123.12 o 
   6   1   3       69.14      111.15     40.92 o 
   7   1   3      389.16      402.95     45.50 o 
 -10   2   3     2323.15     2394.61     49.52 o 
  -9   2   3      387.82      443.30     37.84 o 
  -8   2   3      697.11      682.01     37.22 o 
  -7   2   3       50.64       42.65     32.74 o 
  -6   2   3    13218.37    13142.34    237.16 o 
  -5   2   3     6353.56     6287.73     81.81 o 
  -4   2   3    15295.53    15688.53    159.35 o 
  -3   2   3      198.32      186.50     33.02 o 
  -2   2   3     7729.12     7559.57    173.70 o 
  -1   2   3    11930.67    11555.38    152.21 o 
   0   2   3    55888.75    56273.07   1599.23 o 
   1   2   3       62.44       62.40     40.94 o 
   2   2   3      476.08      469.89     37.71 o 
   3   2   3      236.32      237.39     37.55 o 
   4   2   3    12698.57    12614.05    257.71 o 
   5   2   3     1971.27     1973.91     40.88 o 
   6   2   3     1128.18     1093.57     41.44 o 
   7   2   3       16.59       41.34     46.04 o 
  -9   3   3       79.37      127.19     40.97 o 
  -8   3   3      118.93      112.35     36.02 o 
  -7   3   3      158.76      173.32     34.54 o 
  -6   3   3      212.10      269.55     32.83 o 
  -5   3   3      174.25      292.84     43.18 o 
  -4   3   3      509.31      489.02     33.47 o 
  -3   3   3      227.58      241.29     31.75 o 
  -2   3   3     3295.64     3340.35     62.83 o 
  -1   3   3      454.86      552.62     37.03 o 
   0   3   3        2.87       28.51     40.88 o 
   1   3   3      422.71      455.88     39.38 o 
   2   3   3     1047.66     1005.75     37.75 o 
   3   3   3      653.38      658.94     40.79 o 
   4   3   3       18.93       34.63     39.76 o 
   5   3   3      334.46      308.35     40.76 o 
   6   3   3       67.79      145.44     41.96 o 
   7   3   3       27.15       83.30     47.46 o 
  -9   4   3      871.85      968.18     41.68 o 
  -8   4   3      111.70       96.66     37.41 o 
  -7   4   3      268.34      292.97     34.23 o 
  -6   4   3     4897.20     4783.07     89.60 o 
  -5   4   3     5324.91     5303.72    144.40 o 
  -4   4   3     1723.99     1705.16     50.35 o 
  -3   4   3        1.74       25.79     31.47 o 
  -2   4   3     1145.50     1163.28     44.05 o 
  -1   4   3     8971.75     9363.31    179.54 o 
   0   4   3    12387.99    12877.83    236.00 o 
   1   4   3      963.98      989.70     38.33 o 
   2   4   3      448.76      445.38     41.34 o 
   3   4   3     1889.96     1882.72     44.49 o 
   4   4   3     4202.93     4110.16    116.28 o 
   5   4   3     2595.54     2564.33     74.52 o 
   6   4   3      995.66      950.45     46.23 o 
  -8   5   3        1.69       18.05     42.92 o 
  -7   5   3      797.97      718.14     41.70 o 
  -6   5   3     2550.45     2526.38     81.44 o 
  -5   5   3    11783.99    12128.23    242.69 o 
  -4   5   3      701.82      697.91     34.49 o 
  -3   5   3      597.29      593.69     33.33 o 
  -2   5   3      579.27      603.25     38.58 o 
  -1   5   3    17459.42    18597.20    293.98 o 
   0   5   3     5508.05     5523.72    127.27 o 
   1   5   3     3053.50     2977.08     64.33 o 
   2   5   3      143.78      170.73     38.21 o 
   3   5   3     2209.24     2109.99     41.52 o 
   4   5   3     2362.24     2269.61     59.38 o 
   5   5   3     3441.60     3227.88     87.67 o 
   6   5   3       90.54       99.80     53.34 o 
  -8   6   3       38.33       47.41     40.74 o 
  -7   6   3      199.25      182.51     38.44 o 
  -6   6   3      401.57      381.72     43.25 o 
  -5   6   3        1.00       63.88     36.30 o 
  -4   6   3      230.24      263.83     32.82 o 
  -3   6   3     1253.77     1286.12     46.65 o 
  -2   6   3      628.17      621.34     36.75 o 
  -1   6   3        5.61       40.86     36.44 o 
   0   6   3      735.78      745.52     35.99 o 
   1   6   3      376.60      349.01     35.65 o 
   2   6   3      168.38      233.98     40.03 o 
   3   6   3      100.91      131.55     39.22 o 
   4   6   3      585.92      561.59     43.71 o 
   5   6   3        6.91       26.78     47.34 o 
  -7   7   3      177.22      180.96     42.18 o 
  -6   7   3     1434.31     1348.35     42.35 o 
  -5   7   3     1755.65     1849.06     73.52 o 
  -4   7   3     1543.00     1506.50     47.85 o 
  -3   7   3       32.51       54.25     34.72 o 
  -2   7   3     1188.82     1176.80     35.95 o 
  -1   7   3     2069.15     2240.15     66.34 o 
   0   7   3     3856.58     3889.17    106.69 o 
   1   7   3      741.36      748.38     41.05 o 
   2   7   3      373.51      336.53     40.56 o 
   3   7   3      189.86      200.46     42.19 o 
   4   7   3     1738.84     1732.60     51.27 o 
  -5   8   3     1841.75     1771.44     59.61 o 
  -4   8   3      900.56      911.35     38.81 o 
  -3   8   3        5.30       64.14     37.38 o 
  -2   8   3      578.23      585.23     36.92 o 
  -1   8   3     2368.63     2307.75     62.75 o 
   0   8   3     3285.08     3145.00    105.19 o 
   1   8   3      445.38      441.62     39.88 o 
   2   8   3       94.37       59.94     40.57 o 
   3   8   3      368.93      397.37     45.20 o 
  -3   9   3       22.47       74.39     39.31 o 
  -2   9   3       29.56       77.09     44.22 o 
  -1   9   3      391.59      450.56     39.10 o 
   0   9   3       23.18       70.17     42.24 o 
   1   9   3       20.00       28.61     44.80 o 
 -10   0   4     1515.55     1531.12     54.68 o 
  -9   0   4     2597.66     2530.49     79.44 o 
  -8   0   4    10004.88    10239.02    281.06 o 
  -7   0   4       56.89       17.57     50.20 o 
  -6   0   4     1611.62     1484.18     66.67 o 
  -5   0   4     1325.10     1467.11     62.68 o 
  -4   0   4    42046.99    45651.51   1484.33 o 
  -3   0   4     9769.15     9669.75    174.75 o 
  -2   0   4     3600.00     3345.94     77.20 o 
  -1   0   4    12585.31    10929.25    348.10 o 
   0   0   4    28494.46    27107.27    757.96 o 
   1   0   4    22157.04    21041.57    381.18 o 
   2   0   4    12874.64    12599.31    315.63 o 
   3   0   4      426.86      416.63     55.66 o 
   4   0   4     2996.67     3112.52     61.69 o 
   5   0   4     2045.81     2106.16     87.65 o 
   6   0   4     5887.57     6197.54    139.51 o 
   7   0   4      813.51      934.98     84.92 o 
 -10   1   4       27.58       57.63     38.78 o 
  -9   1   4     1340.41     1392.50     39.97 o 
  -8   1   4      497.08      500.87     36.85 o 
  -7   1   4     1449.38     1518.99     35.22 o 
  -6   1   4      491.96      505.77     32.77 o 
  -5   1   4     3296.01     3382.10     51.85 o 
  -4   1   4     7307.36     7463.51     66.65 o 
  -3   1   4    19766.39    20533.47    171.78 o 
  -2   1   4      566.59      675.27     47.03 o 
  -1   1   4     2709.16     2447.73     57.51 o 
   0   1   4     3672.89     3545.55     63.30 o 
   1   1   4    16935.07    16794.26    226.25 o 
   2   1   4      546.48      545.37     40.07 o 
   3   1   4      481.01      515.79     39.53 o 
   4   1   4       45.00      363.64     94.06 o 
   5   1   4     1912.95     2044.47     50.87 o 
   6   1   4      462.07      552.43     43.67 o 
   7   1   4      360.83      413.73     50.81 o 
 -10   2   4      147.52      226.95     42.48 o 
  -9   2   4      772.12      843.49     39.39 o 
  -8   2   4      930.63      931.01     35.17 o 
  -7   2   4       23.53       35.21     32.17 o 
  -6   2   4      287.59      289.93     32.99 o 
  -5   2   4     2276.57     2241.07     38.34 o 
  -4   2   4     4090.88     4051.65     43.51 o 
  -3   2   4     3464.72     3280.10     62.13 o 
  -2   2   4     3492.68     3270.21     74.77 o 
  -1   2   4      254.84      276.18     44.15 o 
   0   2   4     2601.22     2544.13     52.78 o 
   1   2   4     5777.69     5925.97     89.16 o 
   2   2   4     2378.71     2327.75     61.37 o 
   3   2   4      101.13      135.03     39.17 o 
   4   2   4      120.34      154.10     39.75 o 
   5   2   4      348.54      521.79     41.25 o 
   6   2   4      774.42      839.47     45.50 o 
   7   2   4      280.83      328.68     51.33 o 
 -10   3   4      514.60      497.93     43.11 o 
  -9   3   4     4309.05     4152.83     98.79 o 
  -8   3   4     2162.34     2152.05     38.43 o 
  -7   3   4     2329.13     2301.85     39.71 o 
  -6   3   4       65.54       98.22     34.63 o 
  -5   3   4     7904.16     8359.72    134.80 o 
  -4   3   4    14005.27    14419.70    246.91 o 
  -3   3   4    19817.83    21030.53    452.96 o 
  -2   3   4      207.78      214.23     37.09 o 
  -1   3   4     3037.77     3032.82     44.49 o 
   0   3   4     3859.52     3811.29     69.11 o 
   1   3   4    24465.28    25730.93    532.00 o 
   2   3   4     4989.17     5026.69     68.98 o 
   3   3   4     1434.15     1392.49     40.50 o 
   4   3   4       11.94       64.36     40.03 o 
   5   3   4     4403.48     4407.12    116.76 o 
   6   3   4     2672.28     2690.57     79.05 o 
  -9   4   4      391.04      403.55     40.84 o 
  -8   4   4     2162.57     2112.80     50.19 o 
  -7   4   4       16.64       54.29     34.20 o 
  -6   4   4      565.06      555.42     37.13 o 
  -5   4   4       67.62      155.30     33.05 o 
  -4   4   4    10329.76    10651.30    223.07 o 
  -3   4   4      666.65      665.93     33.43 o 
  -2   4   4     1284.81     1289.35     37.74 o 
  -1   4   4     1084.36     1098.29     40.31 o 
   0   4   4     6146.86     6108.50    118.03 o 
   1   4   4     2047.95     2065.51     43.79 o 
   2   4   4     3957.97     3927.14    108.47 o 
   3   4   4      339.27      375.73     41.23 o 
   4   4   4      527.92      526.02     39.71 o 
   5   4   4      333.35      339.48     44.30 o 
   6   4   4     1569.11     1559.62     56.65 o 
  -9   5   4      188.08      192.12     43.59 o 
  -8   5   4      609.15      618.77     42.23 o 
  -7   5   4       67.95       94.40     36.05 o 
  -6   5   4      422.98      441.12     35.15 o 
  -5   5   4       74.59      130.58     34.68 o 
  -4   5   4     2665.44     2807.80     74.21 o 
  -3   5   4      210.30      239.84     34.95 o 
  -2   5   4      596.52      604.16     39.74 o 
  -1   5   4        2.21       37.43     37.39 o 
   0   5   4     1111.03     1082.43     38.19 o 
   1   5   4      250.77      275.58     37.83 o 
   2   5   4     1996.30     1980.09     68.73 o 
   3   5   4       38.53       27.67     42.50 o 
   4   5   4      137.21      165.28     46.05 o 
   5   5   4      132.97      148.20     53.82 o 
  -8   6   4     1800.26     1737.59     54.05 o 
  -7   6   4      229.99      233.99     38.43 o 
  -6   6   4      343.83      331.84     36.85 o 
  -5   6   4     2228.01     2288.36     57.21 o 
  -4   6   4     7597.19     8078.45    240.34 o 
  -3   6   4     4698.28     4782.10    128.08 o 
  -2   6   4     1481.80     1485.50     39.32 o 
  -1   6   4      208.78      213.90     36.94 o 
   0   6   4     4097.21     4015.53     97.72 o 
   1   6   4     7250.56     7290.30    230.75 o 
   2   6   4     3712.19     3673.25    102.65 o 
   3   6   4      144.75      138.02     44.77 o 
   4   6   4      282.66      292.61     47.77 o 
   5   6   4     1001.38      952.22     53.98 o 
  -7   7   4      223.69      217.38     43.62 o 
  -6   7   4       23.03       80.44     41.08 o 
  -5   7   4     1264.54     1348.02     43.64 o 
  -4   7   4      827.50      855.04     34.97 o 
  -3   7   4     1865.03     1893.95     51.67 o 
  -2   7   4       69.48       50.74     40.96 o 
  -1   7   4      148.04      160.53     36.69 o 
   0   7   4      208.45      216.35     39.19 o 
   1   7   4     3172.96     3121.35     76.71 o 
   2   7   4      243.84      246.78     41.49 o 
   3   7   4      142.18      189.40     45.21 o 
   4   7   4        0.66       48.06     50.31 o 
  -6   8   4        3.09       52.44     42.45 o 
  -5   8   4      367.76      409.89     42.65 o 
  -4   8   4       19.36       58.11     37.77 o 
  -3   8   4      704.09      711.83     39.37 o 
  -2   8   4        1.81        0.00     39.02 o 
  -1   8   4      213.44      204.21     38.78 o 
   0   8   4        3.04       71.74     39.70 o 
   1   8   4      716.16      691.11     43.52 o 
   2   8   4       25.10       38.97     43.75 o 
  -3   9   4     1297.20     1234.52     42.40 o 
  -2   9   4      395.21      366.81     41.68 o 
  -1   9   4      107.82      147.48     45.96 o 
   0   9   4     1266.72     1118.13     46.04 o 
 -10   1   5       27.79       80.87     38.75 o 
  -9   1   5     1178.12     1127.73     38.47 o 
  -8   1   5     1901.58     1840.33     49.60 o 
  -7   1   5    12131.24    12455.79    252.76 o 
  -6   1   5     2131.21     2166.55     41.71 o 
  -5   1   5      957.08      957.92     34.49 o 
  -4   1   5        4.95       66.07     34.47 o 
  -3   1   5    34207.99    35019.75    403.05 o 
  -2   1   5    12000.59    11302.74    281.24 o 
  -1   1   5     5653.84     5333.77    152.12 o 
   0   1   5      346.27      355.49     48.07 o 
   1   1   5     4519.94     4433.87     53.62 o 
   2   1   5     4159.55     4167.35     66.11 o 
   3   1   5    11217.86    11587.65    192.48 o 
   4   1   5      337.45      433.42     47.13 o 
   5   1   5      223.21      284.73     46.16 o 
   6   1   5      328.52      386.19     46.43 o 
 -10   2   5      506.21      535.58     43.55 o 
  -9   2   5       20.68       79.60     36.66 o 
  -8   2   5     5724.09     5619.42    109.71 o 
  -7   2   5     4558.59     4469.77     58.41 o 
  -6   2   5     5647.23     5610.39     77.84 o 
  -5   2   5     1280.00     1287.14     37.44 o 
  -4   2   5     7001.84     7441.77     68.96 o 
  -3   2   5     8077.35     8132.05    198.33 o 
  -2   2   5    39754.11    39045.05    493.31 o 
  -1   2   5      998.98      997.80     50.13 o 
   0   2   5     2043.02     2061.63     49.10 o 
   1   2   5      419.99      450.23     46.66 o 
   2   2   5    18383.51    18654.76    483.23 o 
   3   2   5     3470.38     3512.06     88.13 o 
   4   2   5     2230.03     2220.22     48.84 o 
   5   2   5       13.19       72.91     45.04 o 
   6   2   5      989.81     1100.76     49.48 o 
 -10   3   5       24.03       74.74     41.51 o 
  -9   3   5       31.28       70.80     36.97 o 
  -8   3   5        0.90       23.61     36.65 o 
  -7   3   5     1040.09     1074.74     34.47 o 
  -6   3   5      234.80      297.52     34.00 o 
  -5   3   5       71.07      164.59     35.86 o 
  -4   3   5      202.91      218.94     33.43 o 
  -3   3   5     1268.09     1254.90     36.81 o 
  -2   3   5      626.27      629.45     38.77 o 
  -1   3   5       26.24       45.95     40.66 o 
   0   3   5     1465.20     1438.28     44.61 o 
   1   3   5      358.82      370.00     49.30 o 
   2   3   5      116.39      178.85     45.01 o 
   3   3   5      106.43      115.72     45.46 o 
   4   3   5      123.74      261.79     46.26 o 
   5   3   5       61.42      137.32     48.29 o 
   6   3   5       20.99       83.74     46.91 o 
  -9   4   5      346.89      363.38     38.96 o 
  -8   4   5     2555.43     2435.43     49.62 o 
  -7   4   5     4055.82     4102.22     73.41 o 
  -6   4   5     2521.50     2567.88     60.25 o 
  -5   4   5      419.53      456.58     33.40 o 
  -4   4   5     1258.09     1310.27     36.24 o 
  -3   4   5     3927.05     3985.05     72.25 o 
  -2   4   5    11814.69    11936.68    246.14 o 
  -1   4   5     2847.74     2853.67     62.83 o 
   0   4   5       34.25       84.21     41.88 o 
   1   4   5      272.45      243.45     41.68 o 
   2   4   5     6317.01     6176.55    112.88 o 
   3   4   5     3365.77     3486.40    108.32 o 
   4   4   5      632.78      703.18     48.95 o 
   5   4   5      111.64      198.29     52.25 o 
  -9   5   5      579.46      542.40     46.18 o 
  -8   5   5      889.86      863.67     40.83 o 
  -7   5   5     5087.39     4935.93    119.71 o 
  -6   5   5      855.17      854.19     34.92 o 
  -5   5   5      772.72      787.11     35.03 o 
  -4   5   5        7.96       87.12     33.25 o 
  -3   5   5    11303.30    11834.03    312.46 o 
  -2   5   5     7644.65     7751.02    176.12 o 
  -1   5   5     5087.62     5104.18    145.79 o 
   0   5   5      214.78      246.96     42.27 o 
   1   5   5     2423.22     2305.85     60.50 o 
   2   5   5     3833.08     3714.08     90.69 o 
   3   5   5     5904.68     5853.39    131.44 o 
   4   5   5      129.34      170.18     47.70 o 
   5   5   5      136.13      182.78     54.75 o 
  -8   6   5      188.73      225.63     40.77 o 
  -7   6   5       13.63       97.28     42.55 o 
  -6   6   5      430.59      500.65     35.54 o 
  -5   6   5      435.30      468.80     35.94 o 
  -4   6   5      140.85      177.69     36.41 o 
  -3   6   5       19.63       59.28     35.85 o 
  -2   6   5     1066.29     1060.17     40.25 o 
  -1   6   5      512.94      537.30     38.87 o 
   0   6   5       58.10      127.64     39.39 o 
   1   6   5      220.20      217.01     41.88 o 
   2   6   5      631.40      649.90     43.19 o 
   3   6   5        0.53        8.19     44.78 o 
   4   6   5       23.72       62.18     48.28 o 
  -7   7   5     1005.48     1006.49     40.47 o 
  -6   7   5     1201.01     1164.39     38.31 o 
  -5   7   5       49.29        0.00     37.29 o 
  -4   7   5      683.43      671.33     37.60 o 
  -3   7   5     1810.70     1896.19     55.12 o 
  -2   7   5     3630.07     3678.42    122.84 o 
  -1   7   5      533.38      555.31     38.97 o 
   0   7   5      512.53      479.89     41.68 o 
   1   7   5      293.48      280.93     42.16 o 
   2   7   5     1680.52     1598.00     67.18 o 
   3   7   5     1173.19     1133.13     50.46 o 
  -6   8   5      867.57      796.80     44.07 o 
  -5   8   5       48.92       66.38     41.31 o 
  -4   8   5      470.90      516.47     40.87 o 
  -3   8   5     1962.73     1897.88     60.01 o 
  -2   8   5     3154.56     3049.79    106.14 o 
  -1   8   5      488.21      430.10     40.95 o 
   0   8   5       76.15      138.46     40.67 o 
   1   8   5      267.87      255.87     44.87 o 
   2   8   5     1784.76     1703.83     53.46 o 
  -3   9   5      222.14      216.51     43.42 o 
  -2   9   5       25.79       62.92     42.16 o 
  -1   9   5       82.97       78.06     49.57 o 
 -10   0   6     4608.77     4550.88    124.28 o 
  -9   0   6      161.69      244.82     49.94 o 
  -8   0   6     1246.01     1132.67     48.88 o 
  -7   0   6     2308.88     2463.97     93.89 o 
  -6   0   6    28990.82    31698.95    950.13 o 
  -5   0   6     4697.13     4717.19     85.88 o 
  -4   0   6     9155.30     9301.29    149.96 o 
  -3   0   6       43.42       90.49     56.04 o 
  -2   0   6    14369.88    13099.34    264.80 o 
  -1   0   6    12458.14    11875.43    551.80 o 
   0   0   6    25307.43    25243.28    782.04 o 
   1   0   6      547.95      575.08     61.04 o 
   2   0   6      816.44      846.48     62.15 o 
   3   0   6     1862.98     1893.30     65.01 o 
   4   0   6     8646.76     9112.57    204.51 o 
   5   0   6      920.91      939.63     68.64 o 
   6   0   6      488.22      416.95     90.43 o 
 -10   1   6      263.03      234.69     38.12 o 
  -9   1   6      351.53      365.36     37.73 o 
  -8   1   6      111.78      100.21     37.26 o 
  -7   1   6     2109.98     2207.58     50.89 o 
  -6   1   6     1075.11     1120.13     36.74 o 
  -5   1   6     5050.73     5317.12     98.38 o 
  -4   1   6      274.62      271.57     35.24 o 
  -3   1   6     1554.06     1466.79     41.13 o 
  -2   1   6      551.67      468.91     44.23 o 
  -1   1   6    12416.25    11828.95    199.51 o 
   0   1   6     1823.15     1812.45     49.15 o 
   1   1   6     2086.36     2102.36     47.25 o 
   2   1   6       85.18      419.02    116.67 o 
   3   1   6     2262.97     2317.56     46.77 o 
   4   1   6     1356.47     1413.79     47.18 o 
   5   1   6     1051.39     1057.96     45.92 o 
   6   1   6        8.29       56.96     53.60 o 
 -10   2   6      587.80      600.30     42.01 o 
  -9   2   6      237.39      306.35     38.51 o 
  -8   2   6       10.73       18.32     33.12 o 
  -7   2   6      284.83      357.31     34.75 o 
  -6   2   6     2976.74     3014.69     45.88 o 
  -5   2   6     2028.04     2021.42     36.30 o 
  -4   2   6      373.61      387.48     35.90 o 
  -3   2   6        1.03        9.54     39.57 o 
  -2   2   6     1659.74     1557.93     46.74 o 
  -1   2   6     6532.36     6505.97     71.37 o 
   0   2   6     3691.04     3777.13     53.82 o 
   1   2   6       29.67       62.78     46.75 o 
   2   2   6      269.07      329.13     44.95 o 
   3   2   6     1132.47     1262.65     59.89 o 
   4   2   6     1029.86     1047.38     49.86 o 
   5   2   6      346.66      386.23     50.60 o 
   6   2   6      120.90      149.14     56.70 o 
 -10   3   6     1322.38     1317.34     40.00 o 
  -9   3   6     1508.76     1481.76     41.99 o 
  -8   3   6       14.30       39.01     35.51 o 
  -7   3   6     3927.14     4101.80     54.93 o 
  -6   3   6     7143.18     7234.97    115.08 o 
  -5   3   6    18483.87    19699.84    369.87 o 
  -4   3   6        4.79       40.45     33.47 o 
  -3   3   6      704.65      669.61     38.94 o 
  -2   3   6     4272.11     4065.49     99.15 o 
  -1   3   6    27574.34    28859.82    428.09 o 
   0   3   6     3686.84     3665.59     49.32 o 
   1   3   6     1717.76     1728.91     46.81 o 
   2   3   6        8.20       33.41     43.09 o 
   3   3   6     4533.40     4623.30    149.98 o 
   4   3   6     3713.36     3743.98    103.42 o 
   5   3   6     2182.64     2180.38     55.46 o 
 -10   4   6     1132.67     1084.77     41.85 o 
  -9   4   6        1.78       38.38     37.67 o 
  -8   4   6      375.76      359.45     36.11 o 
  -7   4   6       56.83       85.10     38.67 o 
  -6   4   6     6567.52     6908.62    150.90 o 
  -5   4   6      806.15      810.61     35.11 o 
  -4   4   6     1449.25     1448.70     37.28 o 
  -3   4   6      764.22      755.97     38.18 o 
  -2   4   6     5528.81     5495.26    133.66 o 
  -1   4   6     2199.31     2226.00     46.21 o 
   0   4   6     4703.63     4782.41    106.17 o 
   1   4   6      377.66      365.29     46.82 o 
   2   4   6      426.24      488.58     61.36 o 
   3   4   6      302.78      369.84     44.57 o 
   4   4   6     2375.56     2336.05     57.72 o 
   5   4   6       58.39      118.40     53.57 o 
  -9   5   6       59.91       56.95     41.77 o 
  -8   5   6      469.18      452.09     38.35 o 
  -7   5   6       64.77      125.16     39.55 o 
  -6   5   6     1610.94     1674.96     59.29 o 
  -5   5   6      890.26      922.18     35.59 o 
  -4   5   6     1008.27     1002.31     37.72 o 
  -3   5   6       29.02       58.50     36.70 o 
  -2   5   6     1735.32     1688.35     48.10 o 
  -1   5   6      551.76      567.66     41.68 o 
   0   5   6     1298.04     1292.52     47.48 o 
   1   5   6       50.94      108.61     43.88 o 
   2   5   6      236.12      335.16     49.35 o 
   3   5   6       11.26       33.95     45.13 o 
   4   5   6      638.41      701.40     50.17 o 
  -8   6   6      153.59      141.67     38.53 o 
  -7   6   6      724.71      690.70     39.73 o 
  -6   6   6     4624.00     4846.47    111.46 o 
  -5   6   6     3248.06     3456.11     96.80 o 
  -4   6   6      722.55      719.95     44.06 o 
  -3   6   6       41.00        3.05     38.28 o 
  -2   6   6     3034.85     3014.29     75.95 o 
  -1   6   6     6982.30     7136.71    163.80 o 
   0   6   6     4597.74     4705.81    111.61 o 
   1   6   6      215.37      194.09     43.22 o 
   2   6   6      390.44      350.31     46.03 o 
   3   6   6     1618.73     1507.31     49.16 o 
   4   6   6     2226.21     2089.64     54.06 o 
  -7   7   6      677.56      666.93     39.90 o 
  -6   7   6      976.34      987.17     43.07 o 
  -5   7   6     2197.79     2212.62     51.51 o 
  -4   7   6        6.36      106.22     38.44 o 
  -3   7   6      162.34      214.21     36.89 o 
  -2   7   6      263.14      278.11     43.60 o 
  -1   7   6     3505.47     3471.31     88.86 o 
   0   7   6      226.69      281.48     41.78 o 
   1   7   6       41.34       67.75     47.62 o 
   2   7   6       10.42       55.71     48.72 o 
   3   7   6      839.27      852.56     54.72 o 
  -6   8   6       60.40      114.01     43.16 o 
  -5   8   6      437.66      511.09     41.35 o 
  -4   8   6       51.84       52.69     40.88 o 
  -3   8   6      529.84      585.86     42.70 o 
  -2   8   6        6.74       39.78     45.52 o 
  -1   8   6      430.20      446.01     43.03 o 
   0   8   6      105.37      130.24     44.76 o 
   1   8   6      311.53      322.40     49.16 o 
 -11   1   7      505.98      487.52     43.39 o 
 -10   1   7     1018.61      942.00     37.35 o 
  -9   1   7     5070.39     4955.60     72.60 o 
  -8   1   7     1050.24     1076.59     35.38 o 
  -7   1   7     1997.84     2091.81     39.71 o 
  -6   1   7        9.06      133.43     34.99 o 
  -5   1   7    13893.68    14571.07    258.32 o 
  -4   1   7    13740.30    13717.94     76.40 o 
  -3   1   7    10530.96    10502.39    172.92 o 
  -2   1   7      859.29      857.89     46.71 o 
  -1   1   7     4866.14     4738.26     86.90 o 
   0   1   7     5696.25     5668.83    126.27 o 
   1   1   7    12172.89    12318.06    244.56 o 
   2   1   7      571.74      664.48     45.88 o 
   3   1   7      282.97      361.94     46.21 o 
   4   1   7      122.51      205.08     51.99 o 
   5   1   7     2726.93     2703.39     71.81 o 
 -10   2   7     2524.23     2427.47     64.69 o 
  -9   2   7     2016.23     1954.32     40.66 o 
  -8   2   7     4475.84     4533.28     79.12 o 
  -7   2   7      249.83      290.15     34.12 o 
  -6   2   7     2538.22     2646.15     38.70 o 
  -5   2   7     2643.04     2612.28     62.07 o 
  -4   2   7    21705.22    22479.38    681.16 o 
  -3   2   7      888.97      838.09     40.58 o 
  -2   2   7     1264.95     1186.83     46.94 o 
  -1   2   7      143.29      179.10     52.59 o 
   0   2   7    17829.94    18306.67    192.82 o 
   1   2   7     6476.49     6598.15    202.97 o 
   2   2   7     2686.55     2758.78     79.67 o 
   3   2   7      116.84      169.32     48.96 o 
   4   2   7     1909.35     1878.30     53.71 o 
   5   2   7     1268.70     1236.12     55.66 o 
 -10   3   7       27.81       34.31     44.22 o 
  -9   3   7      151.55      156.62     38.24 o 
  -8   3   7       47.93       43.61     36.13 o 
  -7   3   7      286.38      391.18     33.02 o 
  -6   3   7       92.20      129.46     36.03 o 
  -5   3   7      843.20      842.17     35.41 o 
  -4   3   7        3.52       35.91     36.62 o 
  -3   3   7     1269.58     1269.45     39.57 o 
  -2   3   7      506.72      512.71     44.20 o 
  -1   3   7      101.63       89.99     49.82 o 
   0   3   7        2.24       19.51     46.71 o 
   1   3   7      554.87      575.52     47.64 o 
   2   3   7      500.75      614.04     47.18 o 
   3   3   7        0.57      150.53     48.45 o 
   4   3   7       13.16      142.26     52.97 o 
   5   3   7       69.01      115.32     55.66 o 
 -10   4   7      851.54      805.70     43.38 o 
  -9   4   7     2557.14     2418.24     54.08 o 
  -8   4   7     1949.90     1911.63     41.62 o 
  -7   4   7       51.54       82.70     38.33 o 
  -6   4   7     1254.19     1313.78     40.38 o 
  -5   4   7     6319.65     6405.85    118.94 o 
  -4   4   7     8476.73     8690.23    220.53 o 
  -3   4   7     2452.67     2480.70     56.97 o 
  -2   4   7      698.02      656.50     42.34 o 
  -1   4   7      550.14      612.62     46.02 o 
   0   4   7     4907.77     4918.18    111.82 o 
   1   4   7     4273.71     4335.10    119.06 o 
   2   4   7      926.24      893.26     47.44 o 
   3   4   7       50.02      158.26     55.32 o 
   4   4   7      412.36      444.47     54.74 o 
  -9   5   7     3288.11     3125.15     72.33 o 
  -8   5   7      568.84      563.73     37.31 o 
  -7   5   7      354.38      387.01     36.41 o 
  -6   5   7        8.08       98.68     33.85 o 
  -5   5   7     7193.16     7606.85    132.37 o 
  -4   5   7     4438.37     4535.94    117.00 o 
  -3   5   7     3024.42     3010.73     89.41 o 
  -2   5   7      218.29      263.87     39.69 o 
  -1   5   7     2418.88     2431.50     47.99 o 
   0   5   7     3353.86     3485.53    108.64 o 
   1   5   7     6212.89     6338.62    161.72 o 
   2   5   7      383.34      476.40     52.62 o 
   3   5   7      351.54      335.49     48.23 o 
   4   5   7      188.23      165.07     53.43 o 
  -8   6   7      145.61      171.74     40.57 o 
  -7   6   7      234.53      268.14     40.45 o 
  -6   6   7      174.91      268.04     38.15 o 
  -5   6   7        0.53        0.00     37.76 o 
  -4   6   7     1022.69     1026.39     41.28 o 
  -3   6   7      444.00      467.15     38.09 o 
  -2   6   7       40.52       42.92     42.19 o 
  -1   6   7       53.56      119.35     46.84 o 
   0   6   7      611.33      654.10     45.36 o 
   1   6   7       68.95      127.87     46.65 o 
   2   6   7       60.12       86.70     52.18 o 
   3   6   7      137.28      223.00     53.72 o 
  -7   7   7      168.87      226.55     41.51 o 
  -6   7   7      437.75      515.15     39.30 o 
  -5   7   7      838.32      860.74     39.97 o 
  -4   7   7     3199.56     3169.38     98.24 o 
  -3   7   7      758.28      802.72     41.83 o 
  -2   7   7      287.14      297.99     42.68 o 
  -1   7   7      171.17      240.77     44.26 o 
   0   7   7     1739.60     1623.43     47.55 o 
   1   7   7     1203.04     1180.54     53.63 o 
   2   7   7      802.98      770.76     54.12 o 
  -6   8   7      324.38      369.23     46.19 o 
  -5   8   7     1396.64     1312.10     43.29 o 
  -4   8   7     2822.86     2784.68     95.86 o 
  -3   8   7      667.47      718.11     43.18 o 
  -2   8   7      140.19      165.80     46.66 o 
  -1   8   7      279.46      258.41     47.16 o 
   0   8   7     1820.43     1759.83     56.66 o 
 -11   0   8      303.35      311.01     57.70 o 
 -10   0   8      744.01      690.06     59.92 o 
  -9   0   8      109.33      251.85     48.07 o 
  -8   0   8    12459.53    13087.19    199.35 o 
  -7   0   8     5979.81     5968.75    143.01 o 
  -6   0   8     4307.76     4319.94     94.89 o 
  -5   0   8      496.42      525.51     49.99 o 
  -4   0   8    16689.49    17538.83    748.26 o 
  -3   0   8    15441.17    14910.40    586.00 o 
  -2   0   8    25464.76    24930.33   2300.25 o 
  -1   0   8        8.83       39.88     65.41 o 
   0   0   8     1217.15     1243.82     70.21 o 
   1   0   8     2461.91     2450.92     92.59 o 
   2   0   8    12254.21    12523.99    825.85 o 
   3   0   8      899.45      837.11     71.74 o 
   4   0   8      558.00      561.65     71.98 o 
   5   0   8       55.28       88.11    100.84 o 
 -11   1   8      549.78      624.27     43.08 o 
 -10   1   8        1.44        0.00     38.60 o 
  -9   1   8      910.28      986.66     38.14 o 
  -8   1   8      831.27      825.41     35.64 o 
  -7   1   8     4847.72     5005.63     81.43 o 
  -6   1   8       16.81       66.57     36.70 o 
  -5   1   8       51.21       49.97     38.08 o 
  -4   1   8       19.67       57.19     39.61 o 
  -3   1   8    10876.66    10650.46    232.30 o 
  -2   1   8      472.19      448.93     55.07 o 
  -1   1   8      219.51      281.52     48.65 o 
   0   1   8      135.34      313.29     68.15 o 
   1   1   8     2934.17     2964.11     79.80 o 
   2   1   8     1046.43     1063.74     49.87 o 
   3   1   8     1306.54     1315.46     53.13 o 
   4   1   8        2.87       50.96     52.47 o 
 -11   2   8      145.62      214.05     39.70 o 
 -10   2   8      107.47      161.71     39.47 o 
  -9   2   8      317.92      322.97     36.06 o 
  -8   2   8     1688.98     1754.63     50.32 o 
  -7   2   8     1083.23     1055.87     37.00 o 
  -6   2   8      206.96      337.14     39.90 o 
  -5   2   8      137.60      130.83     37.51 o 
  -4   2   8      934.25      939.28     39.36 o 
  -3   2   8     1260.07     1206.97     46.08 o 
  -2   2   8     2635.01     2453.31     52.34 o 
  -1   2   8      446.73      434.65     54.46 o 
   0   2   8        1.42       76.73     51.24 o 
   1   2   8      487.38      613.04     48.64 o 
   2   2   8     1877.78     1916.60     81.00 o 
   3   2   8      589.59      669.94     54.12 o 
   4   2   8      107.02      132.03     57.62 o 
 -10   3   8       22.83       30.36     40.33 o 
  -9   3   8     2539.37     2509.19     44.42 o 
  -8   3   8     3401.75     3502.37     49.78 o 
  -7   3   8     8706.07     8636.07    168.28 o 
  -6   3   8      431.30      429.84     36.12 o 
  -5   3   8     1169.04     1128.13     37.58 o 
  -4   3   8     1561.62     1560.70     63.97 o 
  -3   3   8    22308.14    23033.87    345.73 o 
  -2   3   8     5246.01     5311.66    118.93 o 
  -1   3   8     1829.56     1830.70     51.46 o 
   0   3   8        7.38       14.85     48.58 o 
   1   3   8     4603.31     4639.31    159.17 o 
   2   3   8     3806.26     3818.81    102.50 o 
   3   3   8     3564.03     3419.12    125.26 o 
   4   3   8       36.36      112.65     55.08 o 
 -10   4   8      222.61      206.81     43.93 o 
  -9   4   8       22.55       78.46     39.84 o 
  -8   4   8     2961.67     3016.41     45.12 o 
  -7   4   8      494.28      534.18     36.54 o 
  -6   4   8     1154.90     1194.66     37.46 o 
  -5   4   8      433.95      462.92     35.89 o 
  -4   4   8     3579.30     3497.57    107.31 o 
  -3   4   8     1918.46     1914.47     86.65 o 
  -2   4   8     4771.89     4831.65    168.85 o 
  -1   4   8      189.97      156.29     49.19 o 
   0   4   8      582.41      596.80     51.36 o 
   1   4   8      269.53      314.10     50.55 o 
   2   4   8     3043.61     3010.88     83.56 o 
   3   4   8      148.82      186.50     55.34 o 
   4   4   8      113.98      149.99     65.40 o 
  -9   5   8       75.49       66.81     40.76 o 
  -8   5   8      709.36      750.29     39.47 o 
  -7   5   8      218.60      299.67     37.06 o 
  -6   5   8      990.85     1009.87     39.99 o 
  -5   5   8        5.37       18.97     38.15 o 
  -4   5   8      881.70      888.16     40.00 o 
  -3   5   8      750.06      798.97     47.85 o 
  -2   5   8     1980.60     1934.86     48.05 o 
  -1   5   8       93.26       99.46     47.71 o 
   0   5   8      464.43      553.50     49.47 o 
   1   5   8       32.90       59.82     49.97 o 
   2   5   8      680.40      629.70     53.63 o 
   3   5   8      274.44      286.39     57.17 o 
  -8   6   8     2835.84     2873.61     60.98 o 
  -7   6   8     2231.84     2238.01     63.85 o 
  -6   6   8      664.84      644.46     39.56 o 
  -5   6   8      104.42       69.37     37.97 o 
  -4   6   8     1868.34     1854.83     56.49 o 
  -3   6   8     3898.35     3843.22    120.26 o 
  -2   6   8     3881.90     3877.15     85.45 o 
  -1   6   8      372.72      379.22     50.80 o 
   0   6   8      115.06      141.63     52.77 o 
   1   6   8     1052.12      964.06     63.91 o 
   2   6   8     3050.68     2739.69     90.66 o 
  -7   7   8     1101.62     1133.83     42.80 o 
  -6   7   8        1.01       33.87     41.25 o 
  -5   7   8      336.58      348.88     43.12 o 
  -4   7   8      272.41      290.94     40.43 o 
  -3   7   8     2624.04     2498.19     55.60 o 
  -2   7   8      555.95      583.69     45.74 o 
  -1   7   8      314.63      315.53     48.09 o 
   0   7   8       27.33      134.42     50.69 o 
   1   7   8      827.07      810.87     52.65 o 
  -5   8   8      296.47      281.82     45.90 o 
  -4   8   8       17.65      101.77     47.73 o 
  -3   8   8      546.89      555.05     44.63 o 
  -2   8   8      123.21      180.99     53.14 o 
  -1   8   8      431.19      514.46     50.73 o 
 -11   1   9     2630.07     2510.71     41.91 o 
 -10   1   9      593.91      620.69     36.46 o 
  -9   1   9      658.62      717.16     39.02 o 
  -8   1   9       42.00       82.79     35.73 o 
  -7   1   9     6793.21     6879.67    138.10 o 
  -6   1   9     5664.61     5557.82     47.29 o 
  -5   1   9     7830.81     7926.49    176.18 o 
  -4   1   9      241.50      286.74     42.35 o 
  -3   1   9     2790.69     2598.21     80.64 o 
  -2   1   9     6092.14     5742.81    183.06 o 
  -1   1   9    12802.62    12804.68    367.88 o 
   0   1   9      640.58      739.20     49.85 o 
   1   1   9      819.27      849.52     50.54 o 
   2   1   9      136.83      168.98     51.87 o 
   3   1   9     2787.93     2720.09    150.39 o 
   4   1   9     1351.58     1356.13     68.95 o 
 -11   2   9     1167.36     1169.25     42.78 o 
 -10   2   9     3038.78     2951.19     46.09 o 
  -9   2   9        3.43        0.00     34.51 o 
  -8   2   9     1460.93     1592.80     39.26 o 
  -7   2   9     2794.87     2630.58     46.31 o 
  -6   2   9    15965.78    16421.80    339.35 o 
  -5   2   9      342.12      340.22     35.58 o 
  -4   2   9     1233.04     1212.63     45.10 o 
  -3   2   9        8.74       38.71     49.80 o 
  -2   2   9    11082.61    10932.52    273.63 o 
  -1   2   9     4016.70     4088.68    147.25 o 
   0   2   9     3702.49     3802.86     71.99 o 
   1   2   9      239.11      320.04     51.09 o 
   2   2   9     1337.51     1368.68     80.24 o 
   3   2   9     1483.82     1481.60     93.02 o 
   4   2   9     2190.99     2089.29    103.43 o 
 -10   3   9       36.36       53.94     39.71 o 
  -9   3   9        0.90       14.68     40.13 o 
  -8   3   9      312.07      357.82     40.84 o 
  -7   3   9      578.02      602.52     39.03 o 
  -6   3   9       25.08      106.66     39.03 o 
  -5   3   9       56.99       71.53     40.45 o 
  -4   3   9      296.65      322.72     40.83 o 
  -3   3   9      883.87      835.49     51.80 o 
  -2   3   9        1.74       36.25     53.26 o 
  -1   3   9      500.01      553.22     60.95 o 
   0   3   9       89.36      202.40     52.60 o 
   1   3   9       73.58      171.47     53.58 o 
   2   3   9       13.33      136.52     51.35 o 
   3   3   9      121.18      122.82     56.83 o 
 -10   4   9      900.07      897.46     47.56 o 
  -9   4   9      231.29      233.49     36.28 o 
  -8   4   9      292.79      366.74     39.76 o 
  -7   4   9     1813.23     1839.95     55.82 o 
  -6   4   9     5480.83     5466.78    163.81 o 
  -5   4   9     2308.31     2233.73     64.94 o 
  -4   4   9      624.94      618.27     44.42 o 
  -3   4   9      423.84      436.31     49.86 o 
  -2   4   9     4199.26     4090.81    167.99 o 
  -1   4   9     6175.17     6105.70    205.25 o 
   0   4   9     2047.68     2114.68    116.79 o 
   1   4   9        8.99       92.69     51.58 o 
   2   4   9      481.66      439.70     55.89 o 
   3   4   9     1414.92     1310.61     64.53 o 
  -9   5   9      662.93      675.84     39.32 o 
  -8   5   9       88.59      115.67     43.13 o 
  -7   5   9     3468.85     3412.23     74.73 o 
  -6   5   9     3044.11     3093.10     91.11 o 
  -5   5   9     3787.03     3867.75    125.91 o 
  -4   5   9       91.90       69.68     48.94 o 
  -3   5   9      803.19      854.86     55.41 o 
  -2   5   9     2420.70     2418.09    111.68 o 
  -1   5   9     6888.48     6910.86    276.61 o 
   0   5   9      260.12      256.46     54.34 o 
   1   5   9      152.63      206.40     58.22 o 
   2   5   9      170.65      177.74     56.25 o 
  -8   6   9      109.44      159.53     39.81 o 
  -7   6   9       41.87       73.49     40.52 o 
  -6   6   9      506.29      551.51     41.94 o 
  -5   6   9       55.46       85.48     41.04 o 
  -4   6   9       40.39       56.57     44.48 o 
  -3   6   9      178.70      192.95     51.29 o 
  -2   6   9      857.12      857.29     48.94 o 
  -1   6   9        1.02       10.58     56.52 o 
   0   6   9       38.07       56.61     51.97 o 
   1   6   9      163.76      248.88     55.81 o 
  -7   7   9      613.91      657.45     45.14 o 
  -6   7   9     1965.39     1925.00     60.47 o 
  -5   7   9      780.49      802.43     43.82 o 
  -4   7   9      368.27      375.45     43.81 o 
  -3   7   9      125.68      163.06     44.07 o 
  -2   7   9     1653.03     1531.99     53.09 o 
  -1   7   9     1183.14     1238.81     59.45 o 
   0   7   9      748.04      772.51     58.24 o 
  -5   8   9      579.56      554.20     48.60 o 
  -4   8   9      121.45      193.28     48.20 o 
  -3   8   9      204.62      195.88     47.76 o 
  -2   8   9     1672.00     1603.33     89.41 o 
 -11   0  10      276.66      273.54     61.15 o 
 -10   0  10     4782.06     4683.47    111.64 o 
  -9   0  10     2005.06     2074.43     60.92 o 
  -8   0  10     2378.63     2308.92     53.12 o 
  -7   0  10      227.92      217.46     55.24 o 
  -6   0  10     7086.38     7012.17    129.02 o 
  -5   0  10     5901.71     6172.98    220.38 o 
  -4   0  10    14215.27    13814.33    833.41 o 
  -3   0  10      326.51      301.71     64.73 o 
  -2   0  10     1859.72     1782.37    133.14 o 
  -1   0  10      797.81      769.70     76.33 o 
   0   0  10    13756.58    13740.48    645.43 o 
   1   0  10     2937.67     2833.26    166.94 o 
   2   0  10      684.29      658.15     75.05 o 
   3   0  10        6.71       44.69     84.21 o 
 -11   1  10      612.00      639.15     40.97 o 
 -10   1  10      663.60      750.12     36.77 o 
  -9   1  10     1978.01     1991.87     45.03 o 
  -8   1  10       19.14       55.21     39.26 o 
  -7   1  10     1093.51     1058.18     39.86 o 
  -6   1  10      231.55      228.70     41.51 o 
  -5   1  10     5151.33     5304.62    184.74 o 
  -4   1  10     1040.10     1021.94     48.81 o 
  -3   1  10     1215.27     1180.14     46.67 o 
  -2   1  10      315.42      494.84     83.85 o 
  -1   1  10     1523.77     1575.87     57.45 o 
   0   1  10      952.92     1013.33     52.94 o 
   1   1  10     1553.20     1642.28     69.20 o 
   2   1  10        4.48       45.90     57.07 o 
   3   1  10       82.48       91.62     63.63 o 
 -11   2  10      106.98      131.94     41.95 o 
 -10   2  10      585.67      630.07     39.71 o 
  -9   2  10     1238.12     1205.28     36.80 o 
  -8   2  10      567.01      558.35     36.87 o 
  -7   2  10        3.53       36.99     40.18 o 
  -6   2  10      787.68      759.01     38.86 o 
  -5   2  10     2650.84     2644.26    103.13 o 
  -4   2  10     1821.27     1804.49     53.44 o 
  -3   2  10      158.56      167.77     49.66 o 
  -2   2  10       49.77      113.86     52.21 o 
  -1   2  10      326.83      409.22     60.30 o 
   0   2  10     1524.83     1565.36     57.11 o 
   1   2  10      615.71      675.98     59.47 o 
   2   2  10       56.32       81.95     59.41 o 
   3   2  10       45.20      111.15     62.24 o 
 -10   3  10     1760.07     1712.82     40.83 o 
  -9   3  10     4709.43     4444.66     96.08 o 
  -8   3  10      334.00      389.56     37.68 o 
  -7   3  10      874.62      899.55     37.30 o 
  -6   3  10      680.43      667.32     38.27 o 
  -5   3  10    13356.44    13955.15    362.68 o 
  -4   3  10     5509.21     5527.14    170.55 o 
  -3   3  10     1751.65     1680.55     58.64 o 
  -2   3  10       68.34      108.61     60.65 o 
  -1   3  10     5216.79     5390.52    213.42 o 
   0   3  10     4345.04     4399.33    160.39 o 
   1   3  10     3604.96     3526.07    189.54 o 
   2   3  10      109.22      130.83     58.12 o 
   3   3  10      300.59      292.35     66.75 o 
 -10   4  10     1371.79     1411.30     45.83 o 
  -9   4  10      299.27      316.74     39.97 o 
  -8   4  10      707.12      754.62     45.51 o 
  -7   4  10      211.90      296.19     39.90 o 
  -6   4  10     1758.07     1748.18     81.16 o 
  -5   4  10     1084.32     1176.38     42.21 o 
  -4   4  10     3699.75     3820.01    123.65 o 
  -3   4  10      147.20      210.35     52.20 o 
  -2   4  10      398.15      435.44     51.98 o 
  -1   4  10      223.69      259.47     62.04 o 
   0   4  10     3221.66     3249.60     75.16 o 
   1   4  10      225.43      222.16     56.13 o 
   2   4  10      173.35      205.14     63.40 o 
  -9   5  10      115.63      130.60     39.94 o 
  -8   5  10      430.29      427.55     41.63 o 
  -7   5  10        2.52       32.31     39.65 o 
  -6   5  10      296.08      301.61     38.29 o 
  -5   5  10      264.23      328.05     44.64 o 
  -4   5  10     1663.73     1674.80     57.77 o 
  -3   5  10       38.67       48.60     59.07 o 
  -2   5  10      258.64      346.62     60.33 o 
  -1   5  10      127.70      174.45     53.82 o 
   0   5  10      742.91      802.47     63.94 o 
   1   5  10      225.60      194.88     59.94 o 
  -8   6  10      927.75      938.55     43.45 o 
  -7   6  10       98.11      142.69     43.41 o 
  -6   6  10     1392.67     1369.54     55.82 o 
  -5   6  10     3872.77     3863.11    144.72 o 
  -4   6  10     3387.39     3413.02     94.34 o 
  -3   6  10      336.03      344.18     55.56 o 
  -2   6  10      189.06      204.18     55.39 o 
  -1   6  10      862.28      796.79     79.42 o 
   0   6  10     2625.53     2564.33    119.36 o 
  -7   7  10       44.44       74.35     47.54 o 
  -6   7  10       79.63       89.29     45.42 o 
  -5   7  10     1950.32     1914.49     82.81 o 
  -4   7  10      350.47      409.74     49.95 o 
  -3   7  10      195.19      163.00     56.52 o 
  -2   7  10        9.76       55.86     60.70 o 
  -1   7  10      896.02      875.41     67.79 o 
 -11   1  11      529.07      529.43     41.83 o 
 -10   1  11       66.66       90.88     37.99 o 
  -9   1  11     3283.79     3152.83     75.97 o 
  -8   1  11     2447.38     2463.03     41.64 o 
  -7   1  11     4556.99     4633.12     55.94 o 
  -6   1  11        3.30       21.33     43.94 o 
  -5   1  11      957.31      956.11     42.05 o 
  -4   1  11     2378.08     2398.75     64.08 o 
  -3   1  11    12365.92    12268.10    513.69 o 
  -2   1  11      748.79      787.81     61.23 o 
  -1   1  11      352.00      402.92     59.16 o 
   0   1  11      212.47      285.77     58.13 o 
   1   1  11     3338.52     3289.47    179.66 o 
   2   1  11     1407.47     1319.00    106.31 o 
 -11   2  11       60.95       84.84     44.44 o 
 -10   2  11      984.21     1013.17     43.10 o 
  -9   2  11      761.78      690.59     43.28 o 
  -8   2  11     8205.75     8090.96    131.74 o 
  -7   2  11     1348.66     1410.93     45.65 o 
  -6   2  11     1359.92     1348.22     41.65 o 
  -5   2  11        3.90       43.72     43.20 o 
  -4   2  11     9438.71     9696.07    247.00 o 
  -3   2  11     4431.37     4481.49    139.84 o 
  -2   2  11     4209.12     4197.98    267.90 o 
  -1   2  11      168.35      240.63     62.41 o 
   0   2  11      962.08     1000.18     66.56 o 
   1   2  11     1559.07     1473.83     65.56 o 
   2   2  11     2905.50     2680.99    217.97 o 
 -10   3  11       41.56       69.78     42.69 o 
  -9   3  11       53.41       92.59     39.27 o 
  -8   3  11       67.41      113.50     42.74 o 
  -7   3  11      122.72      176.07     38.25 o 
  -6   3  11      409.51      481.37     40.61 o 
  -5   3  11       40.60       50.04     41.45 o 
  -4   3  11       67.56      110.36     46.46 o 
  -3   3  11      388.87      439.83     56.58 o 
  -2   3  11      105.31      246.10     56.71 o 
  -1   3  11        8.65       88.22     56.48 o 
   0   3  11       32.15      159.99     66.24 o 
   1   3  11      322.03      341.08     64.53 o 
   2   3  11        0.28       12.26     66.11 o 
 -10   4  11      189.18      213.62     42.70 o 
  -9   4  11      968.03      876.74     42.37 o 
  -8   4  11     3175.21     3101.14    119.41 o 
  -7   4  11     1043.28     1025.73     44.92 o 
  -6   4  11      101.03      144.69     42.05 o 
  -5   4  11      396.29      390.72     45.90 o 
  -4   4  11     2928.48     2989.78     71.47 o 
  -3   4  11     2843.80     2909.43    213.05 o 
  -2   4  11     1856.94     1868.78    101.92 o 
  -1   4  11      234.37      290.61     61.27 o 
   0   4  11      300.92      327.02     62.07 o 
   1   4  11     1228.35     1164.20     71.66 o 
  -9   5  11     2239.67     2155.46     88.26 o 
  -8   5  11     2105.49     2055.44     99.20 o 
  -7   5  11     2233.89     2169.07    108.86 o 
  -6   5  11        3.13       28.56     43.37 o 
  -5   5  11     1189.09     1249.94     48.26 o 
  -4   5  11     1901.91     1988.02     50.57 o 
  -3   5  11     5356.99     5438.85    290.75 o 
  -2   5  11      413.61      429.13     54.74 o 
  -1   5  11      239.54      246.68     59.50 o 
   0   5  11      107.07      115.90     67.05 o 
  -8   6  11      226.74      259.77     47.03 o 
  -7   6  11      130.32      176.17     45.68 o 
  -6   6  11       25.68       95.56     48.75 o 
  -5   6  11      101.59      120.86     51.49 o 
  -4   6  11      510.50      521.45     51.53 o 
  -3   6  11        0.77      108.30     69.14 o 
  -2   6  11       29.10      120.75     56.75 o 
  -1   6  11      131.62      238.15     64.18 o 
  -6   7  11      442.98      429.09     52.08 o 
  -5   7  11       75.79      215.23     54.87 o 
  -4   7  11     1025.14     1020.27     57.27 o 
  -3   7  11     1330.24     1363.27     93.50 o 
  -2   7  11      923.18      897.09     64.78 o 
 -11   0  12     1408.30     1373.69     63.67 o 
 -10   0  12     2511.49     2436.19     65.42 o 
  -9   0  12       29.39       83.39     56.78 o 
  -8   0  12     2343.39     2218.06     58.75 o 
  -7   0  12     4509.62     4795.30    349.59 o 
  -6   0  12    10609.20    11481.75    553.52 o 
  -5   0  12       17.19       56.99     82.78 o 
  -4   0  12      771.26      716.58     67.25 o 
  -3   0  12      957.34      912.52     77.44 o 
  -2   0  12     9467.96     9109.59    604.05 o 
  -1   0  12     2139.81     2032.62    103.36 o 
   0   0  12     1039.40     1012.52     84.68 o 
   1   0  12        1.72       57.77     90.34 o 
   2   0  12     1701.18     1649.34    143.79 o 
 -11   1  12     1017.04      976.96     43.17 o 
 -10   1  12       52.53      110.69     39.20 o 
  -9   1  12      220.55      246.81     41.53 o 
  -8   1  12       48.99       95.34     43.07 o 
  -7   1  12     3832.04     3961.75    107.48 o 
  -6   1  12     1174.53     1214.50     53.46 o 
  -5   1  12      946.22      946.60     51.33 o 
  -4   1  12      104.21      246.66     48.79 o 
  -3   1  12     2062.85     2069.36     89.14 o 
  -2   1  12     1407.55     1392.70     61.97 o 
  -1   1  12     1433.18     1413.65     67.03 o 
   0   1  12        5.05       18.19     65.16 o 
   1   1  12      192.57      190.41     67.47 o 
 -11   2  12      275.92      288.89     42.70 o 
 -10   2  12      241.22      233.69     43.77 o 
  -9   2  12       88.09       80.34     41.96 o 
  -8   2  12      385.62      401.08     39.32 o 
  -7   2  12     1160.84     1229.43     51.15 o 
  -6   2  12     1418.48     1482.96     64.33 o 
  -5   2  12      391.05      364.01     47.31 o 
  -4   2  12      260.04      302.74     50.13 o 
  -3   2  12      285.91      375.89     60.50 o 
  -2   2  12     1035.29     1087.53     78.70 o 
  -1   2  12     1034.88     1055.08     65.81 o 
   0   2  12      189.05      200.98     71.61 o 
   1   2  12        0.41       10.33     69.54 o 
 -10   3  12      260.98      313.58     43.19 o 
  -9   3  12      669.69      653.38     39.71 o 
  -8   3  12      621.74      623.15     44.27 o 
  -7   3  12     6229.11     6273.17    222.17 o 
  -6   3  12     2982.04     3004.50    106.88 o 
  -5   3  12     2334.89     2301.00     68.99 o 
  -4   3  12       27.98       43.71     49.20 o 
  -3   3  12     2747.01     2794.14    154.35 o 
  -2   3  12     4079.57     4084.34    252.12 o 
  -1   3  12     4139.09     4004.56    153.05 o 
   0   3  12       96.55      131.80     67.64 o 
   1   3  12      362.40      361.94     72.26 o 
 -10   4  12      487.33      539.09     46.01 o 
  -9   4  12       26.29       54.47     41.59 o 
  -8   4  12      970.80      951.88     44.01 o 
  -7   4  12      595.50      607.81     45.27 o 
  -6   4  12     2503.37     2526.54     65.38 o 
  -5   4  12       33.85       11.60     47.51 o 
  -4   4  12      256.70      292.20     50.56 o 
  -3   4  12      114.68      158.93     65.60 o 
  -2   4  12     2640.56     2614.41    134.53 o 
  -1   4  12      195.84      187.62     61.55 o 
   0   4  12      198.95      218.29     66.02 o 
  -9   5  12       24.62       62.01     47.93 o 
  -8   5  12      355.12      341.43     45.78 o 
  -7   5  12       85.00      154.92     46.50 o 
  -6   5  12      818.64      815.32     50.85 o 
  -5   5  12      139.56      235.64     56.28 o 
  -4   5  12      129.36      220.06     54.97 o 
  -3   5  12        1.60       75.03     63.24 o 
  -2   5  12      682.51      673.30     63.77 o 
  -1   5  12      206.12      204.06     71.70 o 
  -8   6  12      754.00      716.53     49.15 o 
  -7   6  12     2034.48     1971.32     65.98 o 
  -6   6  12     2589.25     2541.48     54.96 o 
  -5   6  12      566.80      607.60     52.94 o 
  -4   6  12      307.04      321.83     56.15 o 
  -3   6  12      763.71      771.05     69.59 o 
  -2   6  12     2369.56     2277.32     89.55 o 
 -11   1  13     1552.99     1343.72     46.45 o 
 -10   1  13     1767.43     1671.61     45.63 o 
  -9   1  13     2373.65     2294.32     45.20 o 
  -8   1  13       21.01       35.99     43.12 o 
  -7   1  13     1219.98     1278.11     55.36 o 
  -6   1  13     1351.72     1468.83     59.18 o 
  -5   1  13     6877.36     6977.35    208.52 o 
  -4   1  13     1045.92     1056.88     53.94 o 
  -3   1  13      379.61      447.16     57.23 o 
  -2   1  13       43.19      120.55     73.20 o 
  -1   1  13     3057.59     2904.90    174.08 o 
   0   1  13     1372.56     1350.99     74.06 o 
   1   1  13      818.13      752.35     79.92 o 
 -10   2  13     3443.75     3309.32    135.61 o 
  -9   2  13      607.88      599.49     43.62 o 
  -8   2  13      701.99      689.00     41.28 o 
  -7   2  13        3.86       35.95     49.43 o 
  -6   2  13     5935.17     6000.94    180.32 o 
  -5   2  13     2946.39     2902.47     78.84 o 
  -4   2  13     3126.61     3091.43     83.60 o 
  -3   2  13        4.98       65.81     57.67 o 
  -2   2  13     1261.31     1223.35     73.10 o 
  -1   2  13     1089.15     1075.87     75.03 o 
   0   2  13     3270.20     3052.50    169.11 o 
 -10   3  13        3.28      123.27     44.64 o 
  -9   3  13       80.09      101.32     42.84 o 
  -8   3  13      202.50      236.60     47.78 o 
  -7   3  13      112.62      162.53     48.98 o 
  -6   3  13        0.26       50.93     50.12 o 
  -5   3  13       99.67      142.41     52.95 o 
  -4   3  13      282.22      405.51     53.47 o 
  -3   3  13       28.77      206.02     81.55 o 
  -2   3  13       42.30      156.40     67.26 o 
  -1   3  13       67.27       83.10     75.62 o 
   0   3  13        5.94       33.11     75.61 o 
  -9   4  13     1291.31     1280.58     62.79 o 
  -8   4  13      460.85      512.55     44.07 o 
  -7   4  13       83.82       72.09     47.43 o 
  -6   4  13     1544.42     1596.16     48.67 o 
  -5   4  13     2684.93     2732.66     93.39 o 
  -4   4  13     1318.94     1319.28    113.67 o 
  -3   4  13       81.73      160.52     74.02 o 
  -2   4  13      182.56      167.47     65.56 o 
  -1   4  13      880.50      848.24     70.21 o 
  -8   5  13       46.04       84.90     47.59 o 
  -7   5  13      564.52      501.79     53.99 o 
  -6   5  13      967.33     1021.58     57.99 o 
  -5   5  13     4305.35     4512.54    141.66 o 
  -4   5  13      758.62      788.82     62.40 o 
  -3   5  13      250.50      318.00     76.37 o 
  -2   5  13       59.95       81.50     66.58 o 
  -7   6  13       71.54       93.05     53.97 o 
  -6   6  13      169.59      205.66     55.89 o 
  -5   6  13        0.07       18.77     60.02 o 
  -4   6  13       62.97      111.41     64.64 o 
  -3   6  13      227.14      277.27     74.92 o 
 -11   0  14       98.07      120.58     62.95 o 
 -10   0  14     1935.39     1821.68     69.15 o 
  -9   0  14     1798.46     1913.48     96.50 o 
  -8   0  14     6094.73     6214.25    359.67 o 
  -7   0  14      350.73      404.68     62.48 o 
  -6   0  14      899.08      907.42     76.73 o 
  -5   0  14      496.94      551.32    100.33 o 
  -4   0  14     6538.89     6262.96    162.64 o 
  -3   0  14     1855.71     1576.63    196.34 o 
  -2   0  14     1286.21     1063.10    118.27 o 
  -1   0  14        8.71       42.16    112.32 o 
   0   0  14     1020.62     1006.63    126.65 o 
 -10   1  14       58.19       86.63     44.80 o 
  -9   1  14     1252.89     1215.13     57.75 o 
  -8   1  14      227.44      260.56     44.98 o 
  -7   1  14      690.04      710.62     47.74 o 
  -6   1  14        3.45        0.00     61.74 o 
  -5   1  14      777.91      780.12     56.88 o 
  -4   1  14      663.24      686.05     60.34 o 
  -3   1  14     1901.67     1868.36     68.88 o 
  -2   1  14       21.64       53.78     77.61 o 
  -1   1  14      117.28      144.27     82.52 o 
   0   1  14      128.23      120.52     94.01 o 
 -10   2  14       74.71       92.36     45.32 o 
  -9   2  14      452.95      445.14     42.88 o 
  -8   2  14     1025.04     1089.22     48.77 o 
  -7   2  14      167.06      222.71     58.66 o 
  -6   2  14       21.86        7.04     50.15 o 
  -5   2  14      348.59      409.35     55.89 o 
  -4   2  14     1072.01     1066.03     60.88 o 
  -3   2  14      587.18      660.68     78.06 o 
  -2   2  14      237.65      315.09     92.78 o 
  -1   2  14       46.51       73.42     80.71 o 
 -10   3  14      290.78      244.25     44.81 o 
  -9   3  14     3607.23     3643.38    138.27 o 
  -8   3  14     1914.27     1915.37     57.96 o 
  -7   3  14     1511.93     1454.66     55.86 o 
  -6   3  14        6.63       90.55     51.82 o 
  -5   3  14     1707.54     1747.72     57.05 o 
  -4   3  14     2693.93     2679.14    129.80 o 
  -3   3  14     3859.15     3735.41    211.11 o 
  -2   3  14       93.67      137.17     74.04 o 
  -1   3  14      251.01      249.54     76.63 o 
  -9   4  14      343.06      393.62     55.23 o 
  -8   4  14     1479.67     1495.88     56.87 o 
  -7   4  14        2.70       45.58     50.91 o 
  -6   4  14      243.36      274.98     52.95 o 
  -5   4  14       72.14      156.70     53.14 o 
  -4   4  14     2082.92     2130.65    107.04 o 
  -3   4  14      247.40      286.55     82.24 o 
  -2   4  14      181.26      197.21     74.94 o 
  -8   5  14      563.90      640.20     53.09 o 
  -7   5  14      124.92      146.80     53.55 o 
  -6   5  14      216.61      286.63     57.83 o 
  -5   5  14        7.55       41.69     63.90 o 
  -4   5  14      473.69      488.54     69.32 o 
  -3   5  14      234.96      255.68     73.53 o 
 -10   1  15       82.59      148.09     50.96 o 
  -9   1  15      670.78      707.94     50.01 o 
  -8   1  15      857.44      875.10     49.28 o 
  -7   1  15     4035.09     3979.55    161.81 o 
  -6   1  15     1047.11     1080.21     66.63 o 
  -5   1  15      613.69      649.54     64.04 o 
  -4   1  15       11.61      107.50     66.83 o 
  -3   1  15     2252.76     2168.42     77.75 o 
  -2   1  15     1622.90     1610.92     97.82 o 
 -10   2  15      746.06      746.59     49.69 o 
  -9   2  15        2.71       19.01     48.02 o 
  -8   2  15     2039.24     1996.97     71.44 o 
  -7   2  15     1838.67     1893.69     91.11 o 
  -6   2  15     2520.77     2394.73    105.46 o 
  -5   2  15       18.82       60.26     58.06 o 
  -4   2  15      703.22      691.11     67.85 o 
  -3   2  15      995.02      937.01     83.89 o 
  -2   2  15     2823.91     2646.17    207.68 o 
  -9   3  15       47.63       41.59     48.56 o 
  -8   3  15        9.45       57.15     56.15 o 
  -7   3  15      245.80      279.72     54.04 o 
  -6   3  15       16.94      103.09     55.41 o 
  -5   3  15        6.62      125.69     60.27 o 
  -4   3  15       32.58      179.89     72.54 o 
  -3   3  15      129.06      204.96     79.32 o 
  -8   4  15     1105.05     1174.35     53.82 o 
  -7   4  15     1809.25     1767.19     59.05 o 
  -6   4  15     1056.09     1056.08     57.65 o 
  -5   4  15      163.56      212.23     71.49 o 
  -4   4  15      339.21      432.54     70.17 o 
  -3   4  15      650.46      640.18     76.59 o 
  -6   5  15      370.73      446.49     65.63 o 
 -10   0  16     3214.30     3063.32    124.24 o 
  -9   0  16      411.50      453.50     72.15 o 
  -8   0  16      491.96      484.05     81.31 o 
  -7   0  16      349.44      356.28     76.34 o 
  -6   0  16     5471.47     5550.39    108.24 o 
  -5   0  16     1656.05     1538.06    123.47 o 
  -4   0  16      881.18      830.93    130.60 o 
  -3   0  16       30.17       72.10    147.18 o 
 -10   1  16      349.15      345.80     49.49 o 
  -9   1  16      337.31      364.08     52.41 o 
  -8   1  16       31.32       59.30     55.86 o 
  -7   1  16      492.61      514.91     62.00 o 
  -6   1  16      455.85      504.38     74.84 o 
  -5   1  16      963.58      979.47     80.87 o 
  -4   1  16        2.26       44.89     79.74 o 
  -3   1  16      100.15      108.46    104.53 o 
  -9   2  16      199.54      251.55     52.37 o 
  -8   2  16       76.73       53.82     56.46 o 
  -7   2  16       75.96      131.64     66.97 o 
  -6   2  16      477.14      512.42     65.47 o 
  -5   2  16      461.55      512.04     68.02 o 
  -4   2  16      186.39      254.91     80.90 o 
  -3   2  16       37.44       94.46     90.88 o 
  -8   3  16       68.54       70.02     67.56 o 
  -7   3  16     1201.52     1151.13     60.57 o 
  -6   3  16     1430.26     1448.54     65.02 o 
  -5   3  16     2835.34     2770.32    102.95 o 
  -4   3  16      292.03      254.53     75.44 o 
  -6   4  16     1249.87     1263.09     65.14 o 
  -8   1  17      503.27      508.53     63.59 o 
  -7   1  17      520.66      534.78     70.17 o 
  -6   1  17       89.52       90.83     73.00 o 
  -5   1  17     1299.12     1278.60    106.39 o 
  -8   2  17     1491.23     1468.28     59.37 o 
  -7   2  17        8.61       45.59     75.93 o 
  -6   2  17      490.07      485.00     66.45 o 
                                                 
